# Supplementary material for: Gravettian cranial morphology and human group affinities during the European Upper Palaeolithic
Source: Sci Rep. 2020 Dec 14;10:21931. doi: 10.1038/s41598-020-78841-x (PMC7736346; doi:10.1038/s41598-020-78841-x)
Supplement: Supplementary file 2 — Supplementary Table S2. [file 41598_2020_78841_MOESM2_ESM.xlsx]

## Sheet: Table S2
Supplementary Table S2. Description of Landmarks used in the study. Raw data.
				EUP																MUP Moravia																												MUP South-West France
Bone	Side	Landmark name / description	Landmark number	X1.Kostenki14	X2.Kostenki14	X3.Kostenki14		X1.Sungir	X2.Sungir	X3.Sungir		X1.Mladec1	X2.Mladec1	X3.Mladec1		X1.Muierii	X2.Muierii	X3.Muierii		X1.DV3	X2.DV3	X3.DV3		X1.DV13	X2.DV13	X3.DV13		X1.DV14	X2.DV14	X3.DV14		X1.DV15	X2.DV15	X3.DV15		X1.DV16	X2.DV16	X3.DV16		X1.Predmosti3	X2.Predmosti3	X3.Predmosti3		X1.Predmosti4	X2.Predmosti4	X3.Predmosti4		X1.AbriPataud1	X2.AbriPataud1
Vomer	midline	Storion	1	-9.09487	40.2789	7.31452		-0.233449	-37.2585	5.18719		1280.97	-1174.72	-47.2871		-6.5931	-51.2584	-28.105		-7.73223	1.8294	57.7032		-7.54585	-0.950765	-21.9589		18.925	-3.44281	-27.941		19.0526	42.6164	8.97917		-12.4394	-3.46965	-15.9482		227.721	61.1438	855.737		344.768	87.7998	990.748		-0.50135	47.6302
Occipital	midline	Basion	2	4.45567	56.9941	23.0408		1.64325	-41.7661	-12.1216		1283.64	-1152.02	-54.3563		-6.14972	-35.1038	-7.47291		4.61754	-4.32366	71.3468		3.38853	-4.41144	-34.8378		0.620085	-2.13442	-39.711		-6.01415	59.1213	8.6838		2.85428	-4.91122	-28.7759		226.372	76.5832	877.377		330.873	112.353	979.861		-0.324857	54.406
Frontal	midline	Glabella	3	-51.0463	-4.35244	-38.768		4.01189	-2.7912	74.947		1286.2	-1253.43	-10.844		-6.16231	-92.7735	-92.9791		-71.1994	17.2477	-1.62182		-72.1708	18.7825	34.997		92.922	9.15477	16.6229		78.1769	-10.8448	6.06665		-89.5472	16.4847	29.2306		223.182	36.2926	770.96		377.297	30.0843	1016.07		2.428	18.8461
Frontal	midline		4	-49.0534	-12.8841	-36.7507		4.48605	9.9024	76.0894		1285.5	-1256.1	0.734576		-5.84975	-105.249	-93.4802		-67.5903	19.3092	-11.876		-68.005	19.9129	45.8897		91.3508	10.1901	28.7676		74.1911	-19.4892	6.76686		-86.6891	17.3871	39.7194		222.667	25.1671	771.759		374.609	20.7655	1011.64		3.13037	6.34804
Frontal	midline		5	-46.3699	-21.8817	-33.7682		4.73559	21.2654	71.2361		1284.69	-1254.97	11.3965		-5.62519	-116.405	-91.7632		-62.9469	20.9737	-21.6603		-61.3839	20.4689	55.3149		86.4944	10.6316	39.5975		68.5634	-28.6922	7.38839		-79.9532	17.5547	49.1398		222.268	14.0653	778.289		370.919	12.1501	1005.63		3.15722	-5.0111
Frontal	midline		6	-44.7888	-31.3179	-32.0347		4.86231	32.1944	68.81		1283.96	-1254.47	21.593		-5.54369	-126.677	-89.384		-58.4729	22.4162	-31.3328		-56.6954	21.2215	65.0051		82.9664	11.4313	50.0061		64.5274	-38.6212	7.88254		-75.4071	18.0261	58.7477		221.864	2.63085	780.723		367.479	4.0516	999.873		3.0118	-15.3703
Frontal	midline		7	-41.8723	-39.8393	-28.9334		4.84922	42.7091	66.0027		1283.12	-1252.68	31.4332		-5.44053	-136.411	-84.9347		-52.0825	23.214	-39.9063		-50.7958	21.6611	73.5536		77.6856	12.1993	59.2971		59.3143	-47.7211	8.17601		-70.7656	18.5193	68.0725		221.514	-8.28068	783.657		363.465	-2.92538	993.675		2.76451	-25.057
Frontal	midline		8	-37.8957	-46.9802	-24.6916		4.73597	52.1613	61.6392		1282.31	-1247.95	40.1714		-5.34647	-144.303	-78.2067		-43.622	23.3103	-46.7572		-43.4437	21.6267	80.331		71.4256	12.7768	67.3991		52.0136	-54.7847	8.69756		-64.7352	18.9448	76.2438		221.308	-17.9302	788.57		358.142	-7.10867	986.534		2.41337	-33.7906
Frontal	midline		9	-33.1609	-52.915	-19.6697		4.58061	59.3879	54.1744		1281.61	-1242.15	48.3119		-5.21355	-151.112	-70.0111		-33.4892	22.7566	-51.6907		-34.5975	21.1091	85.1858		63.889	13.1435	74.0069		44.3591	-60.8984	9.95006		-57.0968	19.0312	82.998		221.207	-26.2816	795.268		352.29	-10.1891	978.905		2.03461	-41.5714
Frontal	midline		10	-27.511	-57.2584	-13.6786		4.10945	64.8246	44.5751		1281.15	-1234.54	55.3347		-5.03978	-157.316	-60.904		-21.9843	21.6539	-54.7969		-24.8815	20.3251	88.847		55.7422	13.4419	79.7132		35.5109	-65.0197	10.2765		-48.2693	18.9137	88.7539		221.218	-33.4111	803.529		346.033	-12.6132	970.823		1.64989	-48.3993
Frontal	midline		11	-21.3519	-60.8427	-6.92163		3.48538	70.0586	33.9785		1281.14	-1225.85	62.6394		-4.86723	-162.205	-50.3857		-9.22828	20.0168	-56.1162		-14.4619	19.3585	91.7178		46.5967	14.0921	83.9086		25.8881	-68.4161	10.9208		-37.9506	18.4861	92.9547		221.353	-39.6978	813.048		339.137	-13.7904	962.169		1.25667	-54.586
Frontal	midline		12	-14.63	-63.7332	0.510031		2.69195	75.1402	22.3616		1281.46	-1215.16	68.7704		-4.5857	-166.477	-38.7743		4.62739	18.1363	-56.5154		-3.33276	18.1611	93.758		36.1694	14.7693	86.7793		15.5834	-70.0877	11.5763		-26.6857	17.6966	96.3843		221.523	-45.5264	823.661		331.438	-13.3896	952.916		0.894536	-60.8306
Frontal	midline		13	-7.31152	-65.6259	8.82898		1.81489	79.2344	9.34582		1282.08	-1202.92	74.4308		-4.10427	-169.537	-25.8634		19.3066	15.6167	-54.2329		8.63912	16.4552	93.7354		24.6067	15.3208	88.9468		3.38924	-70.3872	12.5518		-14.7959	16.5646	99.6038		221.921	-49.9594	835.775		322.952	-11.1266	943.098		0.594449	-66.7739
Frontal	midline	Bregma	14	0.466166	-66.6957	18.0192		0.604912	82.3073	-4.896		1283.08	-1189.35	79.8699		-3.39563	-171.21	-11.7072		34.897	12.8616	-50.9657		21.2351	14.1518	92.3459		11.7736	15.7594	89.1571		-10.1135	-70.6713	13.4684		-2.01318	14.7993	100.949		222.237	-54.7159	848.611		313.97	-5.81264	933.205		0.438415	-71.9017
Parietal	midline		15	10.0193	-65.7056	27.6627		0.983577	83.4126	-18.5874		1282.95	-1176.27	83.1402		-3.4357	-171.926	0.828419		46.44	11.2778	-47.4199		37.1921	10.8699	90.0803		-2.83316	14.2193	89.3322		-24.1471	-69.599	15.1403		11.578	12.7044	101.816		223.005	-57.0015	863.159		304.873	0.670528	925.066		0.664387	-74.1684
Parietal	midline		16	18.8162	-65.1059	36.7747		1.18541	83.3136	-31.5054		1283	-1163.6	83.7509		-3.56457	-171.185	12.5889		56.6224	9.6783	-43.0238		51.8268	7.77558	88.0559		-16.3719	12.6645	88.9265		-37.0834	-67.3111	16.4502		23.9428	10.4776	101.524		223.901	-59.1975	876.616		296.292	5.45446	916.655		0.893674	-75.8631
Parietal	midline		17	26.6705	-64.3774	45.3273		1.19371	82.3446	-43.6147		1283.28	-1151.59	83.8825		-3.70735	-169.037	23.578		65.7976	8.15202	-38.3096		64.8483	4.83218	85.3481		-28.8028	11.1368	87.4641		-48.5409	-63.5524	17.2977		35.0587	8.13161	99.5764		224.796	-57.7489	889.385		288.776	11.7366	909.765		1.11048	-77.1579
Parietal	midline		18	33.5204	-61.3072	52.9285		1.05727	80.0354	-54.8682		1283.49	-1140.22	82.7213		-3.8403	-165.424	33.7367		74.2094	6.79802	-33.5669		75.4518	1.96873	79.7057		-39.9785	9.50473	84.4359		-58.9718	-58.8785	17.8755		45.0262	5.67346	96.2952		225.695	-54.6703	899.859		282.671	19.1215	904.524		1.33387	-76.9302
Parietal	midline		19	39.6773	-57.3701	59.9478		0.840466	76.1719	-65.2266		1283.68	-1129.39	80.3056		-3.98935	-160.787	43.2473		81.0347	5.2324	-27.1231		84.7669	-0.898384	73.1943		-50.1154	7.84851	79.8827		-68.4312	-53.7509	18.1676		54.0248	3.1178	92.0283		225.843	-52.6832	910.515		276.934	26.9678	899.915		1.55732	-75.2379
Parietal	midline		20	44.9852	-52.0139	66.1302		0.514715	70.4183	-74.4216		1283.95	-1118.92	77.733		-4.17704	-155.03	52.0418		86.9972	3.59712	-19.7654		92.89	-3.72113	65.9024		-59.3596	6.25071	74.4695		-76.4142	-46.9093	18.4388		62.4165	0.585647	87.4522		226.054	-49.3317	920.285		272.352	34.652	895.711		1.62818	-72.7124
Parietal	midline		21	49.5788	-45.5226	71.5953		0.06639	63.536	-82.8885		1283.95	-1109.06	73.3861		-4.3917	-147.797	59.8547		92.6358	2.04647	-12.0049		98.9587	-6.43712	56.9074		-67.3228	4.55974	67.5584		-83.4579	-38.5231	18.7523		69.7872	-1.9512	81.7922		226.425	-43.8975	929.028		268.804	43.2905	892.872		1.68212	-68.5432
Parietal	midline		22	52.8498	-37.2999	75.7365		-0.474769	55.432	-90.606		1284.14	-1100.39	66.8705		-4.65457	-139.199	66.771		97.04	0.443884	-3.39539		103.307	-9.05436	46.5637		-74.5683	2.81857	59.7028		-89.2757	-28.7298	18.9352		75.8661	-4.49184	74.7596		226.433	-36.8544	936.899		265.68	52.4585	890.787		1.7155	-63.3011
Parietal	midline		23	56.0859	-28.7881	79.9458		-1.16248	46.6005	-97.97		1283.94	-1091.9	59.3524		-4.78481	-128.69	72.2365		100.476	-1.01277	6.0747		106.311	-11.6246	35.1627		-80.7737	0.900613	50.6193		-93.2281	-17.1673	18.9539		81.4939	-7.11765	67.077		226.67	-28.9614	942.982		263.301	62.3139	889.821		1.55791	-56.1747
Parietal	midline		24	58.0339	-18.8459	82.8945		-1.91572	35.5718	-103.355		1283.63	-1082.88	51.8729		-4.85861	-115.618	75.2499		101.656	-2.3758	16.8229		107.475	-14.1185	22.5064		-86.6395	-1.19523	40.797		-95.5547	-3.89429	18.7574		86.442	-9.92256	58.4428		226.541	-20.0709	949.333		262.522	72.8962	890.758		1.51717	-48.386
Parietal	midline	Lambda	25	60.0364	-8.32939	86.0259		-2.71861	23.0343	-106.449		1283.29	-1074.7	42.6593		-4.94349	-103.934	81.3137		103.227	-3.67824	28.3975		107.121	-16.5786	8.90474		-92.7955	-3.46906	30.7731		-96.6574	10.8348	18.3757		90.8156	-13.0524	49.096		226.309	-10.6679	955.895		262.53	84.0197	892.447		1.45939	-39.9819
Occipital	midline		26	62.4274	1.81718	88.6376		-2.36234	13.8374	-111.022		1283.59	-1065.02	32.0367		-4.59311	-94.7296	87.4244		103.295	-6.16699	37.0567		106.897	-17.2638	0.553148		-99.8382	-4.61824	18.8598		-99.7134	20.2596	18.1969		97.3044	-14.2348	38.5084		226.862	-0.350861	962.455		259.242	95.832	892.337		0.672128	-31.6118
Occipital	midline		27	64.2137	11.4125	90.3517		-1.84013	4.43115	-113.015		1283.47	-1058.23	21.6658		-4.33766	-85.3307	88.036		102.773	-8.19537	45.421		105.719	-18.2875	-7.27137		-101.3	-5.13017	7.02061		-98.8329	29.2184	17.2277		99.7548	-15.1241	27.4034		227.05	9.16945	968.474		259.672	106.062	895.525		0.0734592	-22.4359
Occipital	midline		28	65.1017	20.4692	90.8648		-1.22875	-4.92178	-113.028		1283.35	-1056.33	10.254		-4.18389	-76.4582	87.7564		101.797	-9.81421	53.4649		104.222	-19.5716	-15.3744		-100.558	-5.27541	-4.24703		-95.3992	37.3739	16.1473		99.9936	-15.9708	16.7354		227.101	19.1596	971.237		261.313	114.94	899.706		-0.415297	-13.2602
Occipital	midline		29	64.1748	28.9407	89.1869		-0.686356	-14.1558	-112.345		1283.27	-1055.4	-0.716622		-4.14093	-68.0199	86.1216		100.041	-11.038	61.2066		100.242	-20.4567	-22.6415		-98.1166	-4.88659	-14.7313		-92.3289	45.5785	15.3071		100.094	-16.8011	6.61099		227.143	29.4196	970.706		263.41	123.231	904.001		-0.769921	-4.00278
Occipital	midline		30	61.7489	36.8369	85.7538		-0.147704	-23.3838	-109.719		1283.22	-1057.36	-11.3552		-4.20642	-60.0768	82.6958		97.143	-12.0929	68.7252		95.5454	-21.221	-29.8241		-94.7313	-4.59669	-24.1041		-87.8959	53.4269	14.5526		99.2168	-17.5063	-3.15008		227.247	39.8718	969.068		266.509	130.583	909.083		-1.07331	5.42034
Occipital	midline		31	58.3167	44.341	81.1085		-0.0888036	-33.4006	-107.636		1283.2	-1061.8	-21.6712		-4.33263	-52.7848	76.5699		92.3232	-12.7954	75.1133		91.2203	-22.0808	-37.4869		-90.5137	-2.55163	-32.0491		-81.8023	60.3968	13.4667		96.5807	-17.9099	-12.0654		227.57	49.7637	962.857		271.097	136.183	915.512		-1.31069	14.9542
Occipital	midline	Inion	32	54.1749	51.0928	75.6445		-0.503314	-44.5314	-104.888		1283.34	-1069.5	-31.1685		-4.55472	-44.9308	69.1895		86.4819	-13.3164	80.8814		85.7878	-22.5355	-43.8696		-85.4436	0.0402384	-40.2151		-75.0516	67.6305	13.0851		93.5974	-17.9257	-19.7166		227.956	63.1261	959.653		277.028	140.729	923.163		-1.57845	24.703
Occipital	midline		33	48.8445	52.098	70.3342		1.75743	-43.6738	-97.0485		1283.57	-1075.26	-36.0169		-4.49929	-40.5589	62.8715		77.6012	-13.6785	82.4817		77.2169	-20.5337	-44.8968		-78.2734	-0.719452	-44.4965		-67.9781	68.6923	12.5674		83.4831	-16.4646	-24.1498		227.656	67.6041	953.551		280.978	140.234	928.651		-1.19506	27.1091
Occipital	midline		34	44.7619	55.2105	65.8614		2.79716	-46.2061	-89.7506		1283.85	-1081.05	-39.9604		-4.37135	-36.9041	56.5129		69.1736	-13.8487	85.0518		69.2315	-19.1231	-46.6665		-71.0671	-1.09497	-47.7514		-61.7084	69.0416	12.4382		74.0204	-15.177	-26.5741		227.347	71.079	947.705		285.28	138.539	933.93		-1.12585	33.3904
Occipital	midline		35	41.6633	59.2771	62.3884		3.87728	-51.7286	-84.1862		1284.11	-1086.04	-43.9271		-4.17234	-33.9831	50.4134		61.4285	-14.0569	88.0332		62.0205	-18.0543	-48.6936		-64.3393	-1.31631	-50.7959		-55.9483	69.8013	11.8069		67.7314	-15.4855	-32.488		226.938	75.2699	942.97		289.597	139.62	939.067		-1.03495	39.6761
Occipital	midline		36	38.4676	62.2257	58.8078		4.29976	-53.8102	-77.103		1284.27	-1091.74	-46.5052		-4.30402	-30.5841	44.7003		53.8929	-14.0239	90.3639		54.9769	-16.8248	-49.6417		-58.125	-1.55564	-53.6902		-50.1968	70.1608	11.3541		60.6108	-15.1931	-35.83		226.502	78.4076	937.818		293.807	139.99	943.913		-0.932932	44.4775
Occipital	midline		37	35.1335	63.8256	55.0564		4.52293	-55.1018	-69.7764		1285.48	-1097.87	-51.2031		-4.40316	-28.3674	38.9175		46.707	-13.8548	92.5218		48.1244	-15.5223	-49.6546		-51.9027	-1.82169	-55.8054		-44.5894	70.4919	11.4112		53.0287	-14.0643	-36.2759		225.899	79.8682	932.022		297.996	139.239	948.524		-0.59822	48.0215
Occipital	midline		38	31.8169	64.9922	51.3899		4.85236	-57.8258	-63.1865		1285.4	-1105.25	-53.6306		-4.53874	-27.0367	33.1769		39.6701	-13.5136	94.086		41.5702	-14.3831	-49.8409		-45.4802	-1.63101	-56.7584		-39.2107	71.4999	11.5156		46.0818	-12.9117	-38.5485		225.468	82.0833	926.531		301.841	137.542	952.959		-0.307988	51.2426
Occipital	midline	Opisthion	39	28.5897	65.8317	47.8876		5.06571	-59.7119	-56.3673		1285.71	-1111.68	-56.7242		-4.59582	-26.8366	27.4348		32.9066	-12.9401	94.3343		35.3135	-13.2069	-49.5159		-39.2565	-1.34815	-56.6104		-33.9777	70.7643	11.7463		39.7554	-11.7356	-40.6136		225.235	84.0557	921.09		305.33	137.369	958.252		-0.287701	53.0095
Frontal	left		40	-46.9834	-5.6102	-42.2557		9.9614	-1.24011	76.3712		1291.71	-1253.93	-8.73977		-0.251426	-95.0915	-93.2196		-69.9548	22.8245	-1.88106		-72.7543	12.9557	38.2396		92.2729	15.7155	17.8303		79.4347	-12.1866	12.9366		-90.5282	11.1943	31.4132		228.735	34.9391	768.829		372.475	27.8754	1020.02		8.14264	16.8075
Frontal	left		41	-42.2845	-6.53334	-45.1792		15.9036	0.271664	75.7183		1297.21	-1253.56	-7.18275		5.68981	-97.0998	-92.0224		-68.0065	27.9297	-1.49849		-71.2721	7.13924	40.4033		90.1468	21.7777	18.4487		79.425	-12.8301	19.4896		-89.9784	5.69591	33.2462		234.603	33.2019	769.142		367.249	26.1957	1022.85		13.9769	14.5733
Frontal	left		42	-37.3233	-7.09621	-47.5139		21.5332	1.6237	73.9171		1302.65	-1252.66	-6.17004		11.4796	-98.4602	-90.2187		-65.7194	32.6125	-0.558116		-69.6784	1.43167	41.7797		87.3688	27.4741	18.6838		79.6908	-12.6276	25.2788		-88.8016	0.201674	34.4957		240.366	31.6675	770.249		362.122	25.0673	1025.11		20.0372	13.0808
Frontal	left		43	-32.291	-7.35009	-49.3965		27.0395	2.23585	71.9463		1307.9	-1251.03	-5.52944		17.0247	-99.3649	-87.7644		-63.3464	36.9141	0.826353		-68.5008	-4.13859	42.3004		84.8781	33.0427	18.0795		77.4762	-12.7133	30.6819		-87.3573	-5.17274	35.1587		245.815	30.3698	772.045		357.244	24.5777	1027.22		25.5725	12.0281
Frontal	left		44	-27.9014	-7.25703	-52.0807		32.1365	2.47113	69.8597		1312.71	-1248.81	-5.02974		22.4416	-99.7512	-85.5049		-61.0719	40.9146	2.46567		-67.571	-9.21037	42.2019		82.2541	38.1989	17.0673		76.2173	-12.4904	35.8556		-86.4128	-10.4037	35.1713		251.047	29.7177	773.499		352.686	24.4075	1029.46		30.4671	12.0332
Frontal	left		45	-23.6239	-6.83107	-54.8718		37.075	1.8052	67.815		1317.57	-1246.99	-5.17072		27.8898	-99.2748	-84.1037		-58.7894	44.6275	4.55736		-66.3172	-13.8904	41.4545		78.9101	42.6085	15.5143		75.1321	-11.792	40.782		-84.7102	-15.2253	34.9455		256.168	29.5887	774.955		348.25	24.8793	1031.37		34.9677	12.3347
Frontal	left		46	-18.6944	-5.76881	-56.8007		41.9024	0.371138	65.6007		1322.71	-1245.67	-5.74057		33.1871	-98.2756	-81.672		-56.6989	48.359	7.20995		-65.2343	-18.5726	40.1477		75.4915	46.9973	13.3588		74.0771	-10.5836	45.6739		-83.4117	-20.2857	33.8529		261.361	30.2155	776.572		343.872	25.8836	1033.6		39.3719	13.1766
Frontal	left		47	-13.5295	-4.17564	-58.6872		46.8223	-1.84239	63.3485		1327.87	-1244.14	-6.99058		38.4789	-96.6621	-79.6764		-54.821	52.0589	10.2681		-64.3455	-23.3646	38.5508		72.5641	51.7526	10.9264		73.2937	-9.07197	50.5651		-81.7878	-25.3347	32.1278		266.742	31.3669	778.29		339.514	27.3659	1035.98		43.8287	14.6124
Frontal	left		48	-7.99067	-2.039	-60.3587		52.1311	-4.55032	61.473		1332.84	-1241.7	-8.77773		43.7653	-94.5262	-77.4679		-52.2293	55.1537	13.9369		-64.4355	-28.54	36.6795		68.78	55.6102	8.28993		72.1245	-6.84007	55.1756		-80.1837	-30.5929	29.6839		272.409	32.954	780.158		335.182	29.3645	1038.51		48.241	16.682
Frontal	left		49	-2.20663	0.778705	-60.9291		56.7406	-7.86236	58.367		1337.31	-1238.16	-10.9497		48.1136	-91.7056	-74.1276		-49.4016	57.9181	18.2623		-63.8023	-33.4725	34.1828		65.9364	59.3499	5.3164		70.3441	-4.11706	59.0625		-77.8145	-35.6363	26.7234		277.993	34.8224	782.664		330.933	32.3762	1040.06		51.9315	19.3006
Frontal	left	Frontomalare	50	2.81689	3.84076	-59.6992		59.3111	-11.6196	53.193		1340.41	-1233.14	-13.5599		50.9662	-88.3944	-69.6388		-46.5089	59.9647	23.4961		-62.1085	-37.1696	30.7444		62.6425	61.4482	2.14382		67.7225	-1.41055	61.7314		-73.5132	-39.2085	22.704		281.221	36.9486	787.442		327.063	36.4501	1040.75		54.3094	22.7828
Frontal	left		51	9.11872	-65.1934	5.6538		16.7241	79.2859	-0.74793		1298.66	-1192.34	75.7306		11.7421	-167.812	-15.5243		31.3121	28.6755	-46.7706		16.7023	-1.21768	91.9971		12.9527	30.1601	86.6801		-4.66585	-68.8673	29.7607		-7.56144	0.811712	100.345		238.51	-51.8189	844.379		305.61	-8.39131	948.032		16.0748	-67.357
Frontal	left		52	16.2046	-60.8888	-5.07304		30.2513	72.7245	2.60348		1312.38	-1194.5	69.8619		24.3954	-161.115	-18.8839		27.7429	41.345	-40.0727		11.9323	-14.9427	89.2424		14.2199	42.359	81.1747		0.791455	-62.6788	43.5061		-12.3935	-11.136	96.1842		251.365	-44.1389	842.799		300.001	-5.74661	962.571		29.1172	-59.8746
Frontal	left		53	21.7974	-55.5315	-14.0409		41.5158	65.5497	5.52849		1323.4	-1195.53	62.147		34.6673	-153.445	-21.7968		24.2585	50.8771	-31.9174		6.99925	-26.0541	84.7609		15.4607	52.2646	74.6118		5.74467	-55.6825	53.9448		-16.5076	-20.9976	90.5498		262.911	-36.6281	840.777		295.784	-2.42598	975.71		39.7115	-51.582
Frontal	left		54	25.7775	-48.5429	-20.7902		50.8451	58.0861	8.10035		1332.02	-1195.85	53.3728		42.8114	-145.054	-24.3026		20.736	58.2695	-23.0028		2.08418	-34.8168	78.759		16.7018	59.6473	66.7558		9.97835	-47.4555	60.8849		-20.0453	-28.7446	83.9372		272.087	-28.0696	838.254		293.447	2.26276	987.411		48.1228	-42.9553
Frontal	left		55	28.6788	-41.0829	-26.4908		57.794	49.2913	10.0509		1339.94	-1196.44	45.0438		49.4248	-136.208	-26.4764		17.3846	63.5036	-13.7472		-2.67962	-41.689	71.4735		17.8206	64.7019	57.7504		14.1345	-38.2428	65.9055		-23.2834	-35.4546	76.3642		279.134	-18.7881	836.293		292.469	8.36064	996.972		53.5223	-32.9619
Parietal	left	Stephanion	56	30.3824	-32.3605	-30.9452		62.5497	39.2045	11.4569		1344.89	-1196.31	35.4227		53.5787	-126.359	-29.1324		11.7182	65.6844	-4.14362		-7.79532	-47.3999	63.3874		18.8781	66.2331	47.0544		17.6913	-29.151	69.0812		-26.1176	-40.1605	67.3525		283.861	-8.1937	834.677		292.137	14.9701	1004.59		59.371	-24.0431
Parietal	left		57	18.9831	-64.2039	15.7527		17.0149	80.6639	-15.9278		1299.32	-1177.89	79.0415		13.1191	-169.473	-1.43602		45.3174	26.7583	-42.8445		32.2699	-5.31322	91.5877		-2.18065	29.7207	86.9944		-19.4232	-67.3611	31.218		6.69636	-1.99015	101.784		239.33	-54.0137	859.842		295.763	-1.21632	938.763		16.5131	-70.4788
Parietal	left		58	35.9684	-59.0649	15.0891		31.2614	75.4912	-27.588		1313.25	-1165.35	74.5572		26.8675	-162.316	8.72693		55.0849	37.4672	-32.5277		42.0625	-23.0953	86.8741		-16.0815	40.7772	80.5062		-28.2192	-58.7611	45.2912		16.0085	-16.9584	96.9926		253.428	-48.048	871.616		279.072	5.85928	943.15		30.0946	-65.9789
Parietal	left		59	50.6859	-52.8151	15.3568		43.0589	68.932	-38.6739		1324.81	-1153.2	68.9443		38.6278	-154.835	18.1745		62.55	44.2329	-20.4221		50.1395	-38.2346	80.5684		-29.236	49.7239	73.2144		-36.0773	-50.9702	57.3409		24.8554	-30.2399	90.8362		265.399	-41.9435	882.239		264.327	13.219	946.181		41.3378	-60.9906
Parietal	left		60	63.1381	-44.7935	16.0142		52.5941	60.339	-48.8138		1335.14	-1141.84	62.9878		47.7883	-145.436	26.4044		68.7555	49.7211	-9.35739		55.8774	-51.1935	72.4843		-41.2491	57.1765	64.8775		-42.7539	-41.7984	66.6625		32.9157	-42.5504	84.0251		274.531	-33.4831	891.816		252.489	22.8061	949.086		50.5469	-54.9057
Parietal	left		61	73.4721	-35.4427	16.5942		60.1125	49.741	-57.6341		1343.83	-1131.72	55.1873		54.0352	-133.489	32.8949		72.0045	52.155	3.28073		58.9226	-62.0852	61.978		-51.2607	62.7915	54.5168		-47.435	-30.3547	73.3621		39.7556	-53.3497	75.3576		282.199	-23.6161	900.447		244.605	34.8203	952.424		57.3325	-46.6574
Parietal	left		62	79.7849	-23.7042	17.6449		64.237	36.6246	-64.3965		1348.2	-1123.37	43.6651		57.0199	-119.129	37.1099		73.0085	52.8727	16.4222		59.0402	-68.0486	48.4702		-57.2784	64.4645	40.6364		-49.7564	-16.5283	76.3557		44.6266	-60.673	63.4239		286.725	-11.0469	907.468		239.956	48.0527	956.258		60.6414	-35.8559
Parietal	left		63	81.3901	-10.2896	19.2931		64.4245	21.4263	-68.7276		1349.42	-1117.09	29.7825		57.9535	-103.342	39.536		72.216	52.5398	29.6648		56.9965	-69.1446	33.0989		-58.8871	62.9291	24.4942		-50.5044	-1.36419	76.6301		47.5128	-64.1679	48.5132		288.799	3.30867	912.698		238.802	62.0946	960.549		60.9999	-23.1713
Parietal	left		64	80.7635	3.48263	20.6999		63.9594	5.74996	-71.924		1349.19	-1112.46	15.0023		57.0519	-87.238	40.1431		69.9658	50.8922	42.3067		53.9692	-69.7721	17.4865		-58.0138	61.7719	7.68957		-49.4801	14.2723	73.9384		48.9992	-65.6754	32.1873		289.695	18.243	916.711		240.348	76.0319	965.249		59.6396	-9.70744
Parietal	left		65	78.9702	16.7712	21.8661		63.3923	-9.64465	-74.3273		1348.08	-1109.29	0.253979		55.1429	-71.8183	39.616		67.0312	48.5285	54.0467		50.9369	-70.1042	2.42636		-56.3964	62.325	-8.67024		-48.5957	29.528	71.3227		49.9446	-67.2898	15.9991		290.333	32.6428	920.179		244.465	88.8752	969.62		57.2474	3.67624
Parietal	left		66	77.4693	28.5358	22.9658		62.0104	-23.3692	-76.1073		1345.48	-1107.41	-12.8101		52.6916	-58.4501	38.7792		63.9669	45.4352	64.0548		48.7268	-70.7154	-10.8887		-53.4267	60.0086	-22.424		-47.792	42.0774	66.249		50.4711	-66.7659	1.17984		289.886	44.867	923.711		248.535	99.5953	973.492		54.8261	15.5387
Parietal	left		67	69.6299	-2.92501	79.4791		10.0836	18.0002	-108.833		1296.72	-1069.24	37.2767		8.97923	-98.4722	82.8398		102.516	5.31305	34.9498		103.186	-28.6219	7.70041		-96.1402	9.53897	21.7264		-94.2987	15.8282	30.3953		91.6847	-24.7553	43.0755		240.396	-4.2741	958.327		251.717	89.2144	901.353		12.9617	-33.8726
Parietal	left		68	77.0566	2.44264	72.7269		21.7582	12.2846	-109.675		1308.3	-1068.2	29.815		20.446	-92.4688	82.8706		101.572	13.5644	41.2439		98.6343	-39.4836	5.297		-96.905	21.3116	12.8714		-91.2648	20.4662	40.7669		90.3019	-35.0999	36.6103		253.01	2.59339	960.656		244.416	93.9301	911.658		23.0417	-26.6817
Parietal	left		69	80.7524	8.10102	64.6008		31.8594	5.42377	-107.563		1319.05	-1069.38	22.3099		27.3265	-84.8142	79.7288		98.3061	20.9497	47.3992		91.8579	-48.4246	2.03819		-95.0474	31.5778	3.96907		-86.7254	25.4662	49.6054		87.0097	-44.1543	29.6749		263.005	11.5273	957.991		239.361	98.0415	922.235		32.3239	-19.236
Parietal	left		70	83.1551	14.7752	55.8694		40.2981	-2.54429	-102.863		1326.94	-1074.65	12.3207		36.1129	-78.1821	72.7505		92.4376	26.9747	53.1262		83.8647	-55.9513	-2.12663		-90.4089	39.684	-4.79664		-79.4465	31.1572	55.7268		81.544	-51.304	22.1991		272.079	20.67	953.544		238.237	101.235	934.006		39.4822	-10.7523
Parietal	left		71	81.2732	21.5451	46.257		47.8514	-11.3464	-96.3398		1333.64	-1082.44	1.52205		41.609	-69.8823	63.1276		84.1368	31.9782	57.3438		73.7094	-61.729	-7.03533		-78.9783	44.017	-13.2111		-70.7982	37.6152	59.9901		73.3424	-56.2017	13.7729		276.571	30.6626	944.339		240.547	103.584	946.781		43.8505	-1.0768
Parietal	left		72	76.7654	28.2961	36.115		53.794	-21.0678	-87.3591		1338.63	-1093.2	-9.97449		45.6066	-60.5322	51.1663		73.5369	36.3106	64.2357		60.9237	-64.2071	-12.244		-66.4571	50.6038	-21.7028		-60.5154	44.622	61.2898		62.6446	-59.6867	3.80156		281.548	41.3969	935.647		245.306	105.719	960.799		47.3107	11.0561
Parietal	left		73	73.4347	36.1329	29.9937		55.9481	-30.5191	-80.8707		1339.65	-1100.91	-20.0328		46.3918	-51.4954	42.7318		64.8567	37.4039	69.6675		52.2887	-66.2952	-19.1241		-56.102	52.29	-29.6927		-52.1068	48.5179	57.4461		55.2109	-60.5478	-6.58286		281.774	49.8741	928.939		253.886	107.467	968.854		49.0365	20.9505
Parietal	left	Asterion	74	73.67	36.379	25.5101		59.0418	-32.3422	-76.6895		1342.52	-1106.52	-22.1328		48.5867	-49.7297	37.3878		60.8309	40.8703	70.0923		47.2475	-69.0697	-20.0213		-49.9139	54.9382	-30.9538		-47.2194	49.7989	59.6126		50.3279	-62.6085	-9.0005		284.596	52.0797	924.889		253.806	106.115	974.582		50.9243	23.5039
Temporal	left		75	46.4184	30.5843	-17.2949		63.7508	-32.8305	-22.5779		1348.71	-1159.04	-27.1023		50.6272	-53.4864	-9.51428		14.7355	53.6646	62.4435		-1.69782	-64.0569	-3.74687		-0.338286	63.1694	-22.4193		7.2231	35.3475	64.6076		-3.51787	-62.1452	-2.00461		293.122	61.6874	867.124		280.552	85.6113	1009.99		59.6584	34.7252
Temporal	left		76	52.0707	31.664	-13.3926		65.0689	-32.8494	-30.0025		1350.36	-1151.93	-26.6592		51.7741	-52.7277	-2.606		22.5857	54.2344	63.8311		4.66416	-67.4439	-5.22348		-7.32644	63.2036	-23.8349		0.13495	37.184	66.5226		3.17354	-64.8188	-3.30241		294.367	61.0365	875.376		275.727	89.3761	1006.42		60.1588	33.2366
Temporal	left		77	58.7321	32.7529	-9.39658		67.6829	-33.7635	-38.2811		1352.97	-1143.97	-26.1992		53.6238	-51.7709	4.83809		30.0296	55.6552	66.3346		12.2641	-70.5295	-7.26311		-15.4326	63.538	-25.0082		-7.23442	39.4516	69.9755		10.8032	-68.0416	-4.32198		297.802	61.2193	884.499		270.471	92.7227	1002.17		62.0095	31.991
Temporal	left		78	63.7957	34.1688	-1.91928		67.5205	-33.8312	-47.4228		1353.02	-1135	-25.5902		53.7828	-50.9739	12.8593		37.8739	53.2583	67.7354		20.9456	-71.664	-9.83629		-24.0078	63.9782	-26.6564		-16.4861	41.1538	70.0635		19.7147	-69.4764	-5.39009		297.954	60.0758	894.831		265.481	96.2891	996.752		62.7402	30.5709
Temporal	left		79	68.7252	35.2454	6.31113		66.1118	-33.5095	-57.104		1350.71	-1125.55	-24.4732		53.3139	-50.4408	21.2401		46.3117	51.0144	69.3953		29.9424	-72.6171	-12.4015		-33.1497	62.8944	-28.0456		-26.7693	43.4273	69.35		29.6291	-68.964	-6.47161		295.933	58.2585	905.598		260.562	99.748	990.68		60.27	28.5735
Temporal	left		80	73.5717	36.5828	15.1558		64.3897	-33.4671	-67.4196		1347.18	-1115.67	-23.5115		52.0773	-49.7268	29.8204		54.4552	47.4169	70.7764		38.929	-72.5694	-16.0623		-42.0871	59.6973	-29.6124		-36.924	46.7733	65.5625		40.1672	-67.2103	-7.88918		290.57	55.9347	915.755		256.577	103.135	982.897		56.0013	26.2309
Occipital	left		81	71.742	42.0315	14.6288		64.2289	-39.5237	-66.4406		1346.83	-1115.67	-29.3139		50.2141	-44.5128	28.889		51.611	45.4225	75.1574		37.1765	-71.1408	-19.3507		-40.3027	57.91	-34.7527		-35.1965	50.1306	63.7842		38.5712	-67.2581	-13.3801		290.401	61.1006	916.229		260.74	107	984.452		55.0118	31.8057
Occipital	left		82	67.0384	46.2899	8.78477		64.8267	-46.0245	-59.191		1347.98	-1121.9	-35.843		49.1181	-39.4696	23.0489		43.5918	45.272	78.3182		30.0594	-71.7247	-22.5573		-33.3291	58.3294	-39.2855		-27.0934	50.7098	62.922		30.266	-68.1089	-17.6345		291.993	68.7586	910.131		266.434	109.279	991.292		56.5711	38.9816
Occipital	left		83	62.4665	52.5646	7.86385		61.8648	-53.349	-55.1466		1345.31	-1126.18	-42.1295		44.6647	-33.4168	20.1977		38.1997	41.6744	83.6126		26.5759	-70.6675	-28.5253		-28.4777	53.4153	-44.0522		-21.5955	56.5779	61.4553		26.0378	-63.5228	-25.6781		288.325	76.3001	907.98		272.67	114.279	994.354		53.7062	46.1979
Occipital	left		84	55.272	54.9284	10.5772		55.2546	-57.1484	-52.5627		1336.12	-1124.87	-48.8455		36.6805	-30.7242	18.8407		34.5451	34.4561	86.7603		25.8385	-62.1781	-29.8461		-26.6617	45.8129	-48.3863		-20.0976	60.1588	53.8017		23.9619	-57.8629	-28.8474		278.675	78.5041	905.672		279.559	118.356	992.439		47.3894	51.2097
Occipital	left		85	47.1703	60.451	18.4051		42.6515	-57.3243	-52.4429		1323.89	-1122.14	-54.0708		25.226	-31.2534	20.935		32.44	22.8108	90.1848		26.0475	-49.8493	-35.5683		-28.6028	33.543	-51.2821		-22.2818	63.4003	42.6183		27.4808	-46.1241	-32.0519		266.164	84.4094	910.061		287.683	124.168	985.79		36.6751	55.482
Occipital	left		86	37.6657	62.5787	30.9748		26.0424	-58.3236	-53.095		1306.97	-1117.67	-55.8549		11.909	-25.8632	22.4332		31.6286	7.38511	94.9741		29.6301	-32.7511	-41.6158		-33.1127	18.7946	-54.8651		-27.1608	68.2555	28.6978		32.0378	-31.829	-39.0772		248.685	83.5169	914.254		296.565	131.45	974.969		21.2049	57.1417
Temporal	left	Entoglenoid: highest point of the entoglenoid formation	87	18.9148	43.2763	-8.25765		38.8107	-41.8046	-14.6947		1323.02	-1167.48	-45.0879		26.9897	-45.6085	-19.8911		-1.14803	25.2364	69.8046		-10.995	-43.2303	-18.0002		13.5447	38.3928	-30.7573		11.0853	48.4044	36.7305		-9.18966	-39.1559	-17.8381		267.564	72.656	860.502		310.539	90.6869	1000.24		33.4973	47.4612
Temporal	left	Maximum depth of the TMJ	88	30.9404	34.2163	-13.6098		53.2387	-34.1549	-16.2677		1335.37	-1166.69	-33.7704		37.2168	-51.6654	-17.323		1.10026	44.0563	64.9339		-8.02641	-52.4147	-8.75474		7.64031	49.3414	-24.7093		12.8016	36.0703	51.0293		-9.19709	-50.7846	-5.68831		280.597	66.3069	859.218		297.47	87.9572	1001.33		46.4454	39.3707
Temporal	left	Anterior zygomatic tubercle	89	30.6276	40.6042	-30.3997		62.9065	-46.2076	-2.9258		1345.66	-1176.09	-38.3908		48.7324	-45.4941	-27.9751		-10.3662	52.1879	69.6788		-23.6298	-63.6084	-11.405		19.1763	61.3838	-32.4448		27.9075	41.9486	62.8881		-27.3781	-57.6762	-10.1445		288.226	76.7632	846.218		303.231	84.5837	1026.42		58.6276	48.5571
Temporal	left	Mastoidal: inferiormost point on the mastoid	90	46.489	60.8432	-0.647127		58.0997	-68.1961	-41.3285		1338.53	-1137.81	-59.0992		36.6691	-22.9468	4.59763		18.8698	37.8653	87.1487		7.78376	-64.6741	-37.1112		-9.58535	48.9347	-57.0486		0.886411	66.506	56.1507		4.49811	-60.6094	-35.9997		282.608	92.7594	891.051		288.373	120.587	1009.4		50.5202	60.8551
Temporal	left	Porion	91	43.7294	35.999	-9.68256		57.6808	-35.5793	-27.1262		1344.43	-1154.76	-32.1975		43.8333	-49.1929	-5.33326		17.5108	49.0224	65.6854		2.87524	-59.8829	-8.51212		-3.37346	54.3824	-27.1044		3.0113	39.204	60.1414		1.4914	-56.5722	-8.62521		287.068	66.1887	872.206		281.777	93.5233	1006.68		55.0149	37.4126
Frontal	Right		92	-54.8537	-5.60072	-36.1622		-1.28351	-0.460061	76.2839		1280.56	-1254.21	-8.71274		-11.151	-94.7592	-93.2666		-71.6421	13.0611	-4.69327		-71.6158	25.338	35.8243		93.8849	3.5656	19.9735		77.2638	-11.7535	0.163015		-88.7315	22.0311	30.2861		217.351	34.7382	769.578		381.075	29.517	1012.38		-2.17831	16.0942
Frontal	Right		93	-57.9411	-6.63351	-32.4229		-6.71845	1.55519	76.3886		1275.02	-1254.12	-7.06654		-16.5409	-96.5004	-92.4298		-71.5777	8.75729	-7.04803		-69.3651	30.9426	36.0484		93.8335	-2.06206	22.5713		75.3149	-12.3796	-4.80132		-87.4699	27.4588	30.6677		211.719	33.2099	769.841		384.269	29.483	1008.41		-7.19241	13.6669
Frontal	Right		94	-60.5168	-7.40096	-28.1588		-12.0241	3.20181	75.2391		1269.68	-1253.2	-5.89135		-22.0947	-97.586	-91.3196		-71.2988	4.30947	-8.71894		-66.9638	36.0943	35.7394		93.097	-7.60632	24.5184		74.0841	-12.6777	-9.5685		-85.2088	32.5463	30.7771		206.271	31.7462	771.227		387.258	29.9746	1004.51		-12.4174	11.8349
Frontal	Right		95	-62.4225	-7.9007	-23.5139		-17.4221	4.10512	74.1669		1264.73	-1251.24	-5.19797		-27.3446	-98.4729	-89.1359		-71.0479	-0.246152	-9.75406		-64.5048	40.8856	34.8796		91.8617	-12.9807	25.8867		73.1213	-12.5671	-14.1305		-82.5889	37.4086	30.6404		201.01	30.5256	772.715		389.828	30.88	1000.51		-17.5894	10.424
Frontal	Right		96	-65.2306	-7.63775	-19.2982		-22.6778	4.48855	72.7217		1259.45	-1250.11	-4.92814		-32.6955	-98.5568	-87.6918		-70.822	-4.77038	-10.3193		-61.9282	45.2652	33.6017		91.2076	-18.4212	26.3779		71.7385	-12.2993	-18.4781		-79.9392	42.0376	30.102		196.111	29.6469	774.485		392.228	32.1525	996.705		-22.8097	9.90708
Frontal	Right		97	-68.2833	-7.01587	-15.2455		-27.7671	4.36748	70.9938		1254.34	-1248.89	-5.27113		-38.112	-98.0408	-86.5649		-70.2066	-9.26295	-10.4139		-59.6794	49.5294	31.8615		89.8888	-23.6681	26.497		70.6077	-11.5603	-22.6629		-77.2542	46.3658	29.3251		191.412	29.4896	776.805		394.346	33.9511	993.195		-27.85	10.28
Frontal	Right		98	-70.9282	-5.92811	-10.6137		-32.9721	3.5301	68.9242		1249.13	-1247.54	-6.14854		-43.5757	-96.8791	-85.2701		-69.6295	-13.9632	-9.80313		-57.1746	53.5076	29.3028		88.1451	-28.9604	25.9185		69.185	-10.3523	-27.1457		-74.0854	50.5086	28.0149		186.217	30.2871	779.152		396.308	36.0816	989.338		-32.784	11.0443
Frontal	Right		99	-73.7674	-4.3642	-5.71148		-38.3815	2.08406	66.5786		1243.75	-1246.22	-7.42985		-49.1844	-95.0832	-84.0398		-69.5378	-18.9557	-8.69598		-54.9128	57.8148	26.299		86.2258	-34.3591	24.7166		67.861	-8.85673	-31.8768		-71.2098	54.939	25.8624		180.564	31.638	781.159		398.44	38.7391	985.487		-37.8284	12.4104
Frontal	Right		100	-77.039	-2.50352	-0.571481		-44.4111	0.381429	64.4773		1238.47	-1244.25	-9.14049		-54.6213	-92.7745	-81.8322		-68.7829	-24.0553	-7.05823		-52.6433	62.4527	23.0569		83.9649	-39.6987	22.9442		65.4579	-6.04291	-36.1112		-68.2035	59.48	23.1616		174.735	33.0305	783.89		400.895	41.368	981.662		-42.93	14.2559
Frontal	Right		101	-78.9174	-0.258626	5.58674		-50.6133	-1.69285	61.827		1233.73	-1241.35	-11.3645		-59.2263	-89.8216	-78.6152		-66.6924	-28.9065	-4.22159		-49.4608	66.28	18.5138		81.4966	-44.8206	20.6457		62.4707	-2.46522	-40.0429		-64.7626	64.1815	19.94		169.275	34.8144	787.739		402.438	45.3885	978.084		-47.7053	16.5525
Frontal	Right	Frontomalare	102	-79.182	2.40303	11.5552		-54.5782	-4.08136	57.0181		1230.7	-1236.31	-13.9966		-60.9498	-86.6077	-73.8129		-65.1187	-33.7012	-0.601171		-45.5573	68.8952	13.7925		78.2462	-48.1155	17.891		58.5025	1.36729	-42.1012		-60.4625	67.5783	16.3908		165.405	36.2346	792.099		402.305	50.2421	975.39		-51.0525	18.9413
Frontal	Right		103	-11.6409	-64.6561	25.1509		-13.8688	79.008	-0.270311		1265.31	-1194.34	76.483		-20.08	-169.817	-17.592		25.8505	-1.40021	-54.6393		20.4354	30.6718	88.5587		16.7243	-1.16098	87.5342		-7.19754	-67.2865	-2.5943		-2.72812	30.1765	96.6133		205.795	-49.8131	846.755		328.284	-3.86395	926.79		-15.4265	-69.2666
Frontal	Right		104	-22.1686	-59.4422	30.8746		-26.3934	72.2179	3.45292		1250.45	-1197.69	69.3665		-34.0837	-163.982	-22.5904		17.387	-14.4194	-54.4251		18.7199	44.6978	82.4198		21.1915	-15.6705	82.3028		-3.58078	-61.1996	-16.3383		-3.3415	43.3437	90.0229		190.656	-44.1444	844.528		341.638	1.27132	923.175		-28.8123	-62.2241
Frontal	Right		105	-31.1966	-53.4228	35.2403		-37.3718	65.9144	7.07259		1239.56	-1199.73	60.8231		-45.1996	-156.178	-26.7436		9.75385	-25.2216	-51.5505		16.3113	55.2921	73.9976		25.3463	-27.9004	76.4094		0.0835159	-53.4818	-27.1519		-4.09635	53.2731	81.4815		178.131	-37.0981	842.467		352.994	7.28996	921.357		-39.7042	-54.1772
Frontal	Right		106	-38.8209	-47.0779	38.4819		-46.1298	58.784	10.2503		1230.68	-1201.22	51.6447		-53.9951	-147.625	-30.1972		2.8727	-34.2939	-47.3438		13.3712	63.0848	64.7896		29.0744	-37.3892	68.8258		3.73663	-45.5803	-36.1589		-4.89181	60.438	71.8388		168.245	-29.1243	841.199		362.369	14.3525	921.402		-47.827	-45.2496
Frontal	Right		107	-45.2783	-40.2404	40.6183		-52.6425	50.2196	12.7543		1224.05	-1201.85	42.1782		-60.6267	-138.179	-33.0479		-3.33038	-41.0158	-40.7569		10.2223	68.3998	54.8822		32.1896	-44.8462	60.2452		7.4636	-37.0511	-42.8517		-5.83436	66.9549	62.6846		161.622	-19.6558	840.182		370.055	22.3701	923.107		-54.1067	-35.9497
Frontal	Right	Stephanion	108	-49.6359	-31.9932	41.2022		-56.8769	40.3622	14.6922		1220.02	-1201.6	32.0924		-65.4784	-128.021	-35.6596		-9.30631	-45.3266	-32.2867		6.59859	72.4972	44.6107		35.2674	-50.6869	50.9045		10.5887	-27.5922	-46.6125		-7.71107	71.0442	52.9445		157.926	-8.9508	839.26		376.892	30.8127	925.663		-57.8008	-26.6551
Parietal	Right		109	-2.38126	-63.5894	35.4623		-14.6556	79.9926	-15.1686		1265.48	-1179.56	80.0984		-20.4975	-170.382	-3.30094		40.0988	-3.85821	-50.6479		36.165	27.885	85.2583		1.75756	-2.3853	87.6372		-22.0148	-66.5702	-1.19951		11.5137	28.3171	97.1766		206.038	-53.7307	861.576		318.874	4.18288	917.977		-15.4283	-71.8877
Parietal	Right		110	-4.25964	-57.297	51.5825		-28.5032	73.7968	-25.8014		1251.41	-1167.92	75.4537		-34.9586	-163.162	5.51634		45.4978	-18.8499	-45.9957		50.1599	39.6122	76.0885		-8.6207	-18.8371	83.4532		-33.0912	-57.8938	-13.6617		24.4345	38.9193	89.4819		192.63	-48.8111	874.698		323.126	15.2413	903.592		-28.8644	-67.9856
Parietal	Right		111	-5.96112	-50.7898	66.1384		-40.7178	66.8051	-35.8133		1240.23	-1156.19	69.8565		-47.2794	-155.053	13.9977		50.549	-31.2679	-39.3817		61.9111	48.6084	64.9657		-18.5581	-31.8591	76.7937		-43.2248	-50.4571	-24.6736		35.7548	46.7848	80.5504		181.187	-43.9249	886.897		326.626	25.6153	890.439		-40.2335	-63.2672
Parietal	Right		112	-7.39871	-42.7415	78.8127		-51.5311	58.6672	-44.9684		1230.44	-1144.75	63.2905		-57.3554	-145.266	21.668		54.6497	-41.5601	-31.5218		71.3155	55.7615	52.543		-27.8403	-43.004	69.4034		-51.6613	-41.5064	-33.7193		45.7114	53.504	71.3772		172.506	-36.3223	898.083		329.568	37.6388	880.68		-49.8685	-57.0487
Parietal	Right		113	-8.66306	-32.9753	89.1338		-60.2718	48.4391	-52.8014		1222.28	-1134.29	54.7136		-64.7937	-133.356	28.0802		57.0678	-49.7483	-21.4895		77.7183	60.6388	38.5257		-35.7943	-52.0192	59.8658		-57.9121	-30.3928	-40.9672		53.9461	58.7906	60.972		166.009	-26.2544	907.88		332.042	51.3571	875.551		-57.785	-48.9821
Parietal	Right		114	-9.01591	-20.844	95.7624		-64.4479	35.0759	-58.3068		1217.68	-1125.53	43.1476		-68.0482	-118.917	32.6967		57.2689	-55.4445	-9.28118		79.8562	61.614	23.0836		-41.6928	-58.9111	48.1967		-61.4779	-17.3715	-46.5384		59.1236	60.7804	48.1461		162.216	-13.9708	916.201		334.181	65.6463	874.916		-62.4506	-38.0494
Parietal	Right		115	-7.74356	-6.91246	97.2871		-64.9316	19.6667	-61.8142		1217.64	-1119.13	28.8374		-68.4578	-103.125	35.3212		55.568	-59.0718	4.02515		78.5091	59.3815	7.22909		-44.4933	-62.1233	34.1674		-61.3736	-2.99899	-48.5593		60.3032	58.647	33.3598		160.779	0.481204	922.494		336.126	79.8804	878.012		-63.4208	-24.8179
Parietal	Right		116	-5.86262	7.32427	96.0276		-64.2423	3.85679	-64.5859		1218.32	-1114.16	13.8282		-67.86	-86.6389	36.9498		52.7637	-61.3944	17.2202		74.8665	55.4047	-8.08187		-45.9224	-63.7969	19.8606		-59.1165	11.964	-48.8437		59.3369	55.2393	17.8576		159.342	16.0988	927.254		337.791	93.324	884.435		-62.7891	-10.7283
Parietal	Right		117	-4.50075	21.1606	94.5306		-62.6033	-11.3778	-66.9107		1220.43	-1110.72	-0.759353		-66.2086	-70.8905	37.7012		49.4483	-62.7591	29.3869		70.5466	51.5618	-22.6793		-46.646	-64.1039	6.09992		-56.194	25.8998	-48.6801		58.0007	52.6159	2.17033		158.917	31.9364	930.689		339.312	105.211	892.601		-61.5493	3.17531
Parietal	Right		118	-2.70701	33.2911	92.2442		-59.0391	-24.748	-68.4228		1222.41	-1108.03	-13.3596		-64.0498	-57.5542	37.9118		46.0743	-62.6031	39.7012		66.6837	48.2798	-35.3839		-47.1409	-63.1669	-5.7359		-53.1917	37.4389	-47.533		56.7865	50.2244	-12.0641		161.15	45.9194	932.801		341.521	115.723	899.046		-60.3704	15.4221
Parietal	Right		119	52.8316	-1.81698	94.5348		-14.3528	17.6409	-107.293		1270.83	-1070.09	35.0081		-18.1929	-98.7713	82.1124		100.623	-16.5441	30.4812		110.06	-3.97288	2.24857		-93.0997	-17.498	23.7187		-99.3249	14.6065	5.29864		95.2525	-1.15833	40.5353		213.375	-3.89305	959.713		270.066	92.6415	885.26		-11.5064	-34.3876
Parietal	Right		120	45.2026	4.70554	100.982		-24.7202	11.4032	-106.339		1259.52	-1068.37	27.2755		-29.7709	-92.6688	80.7268		97.6755	-28.6598	32.9433		109.717	7.28031	-4.69605		-91.2009	-29.3503	17.4759		-98.0906	18.8772	-6.62093		96.0678	9.56509	31.4165		201.407	3.02843	962.104		279.233	99.9762	881.394		-22.891	-27.0767
Parietal	Right		121	36.8041	11.2694	105.573		-33.8824	4.52212	-103.46		1249.52	-1070.14	18.6826		-38.6435	-86.6973	76.3823		92.7022	-40.0511	35.8333		106.882	17.7028	-11.847		-89.1084	-39.8097	12.4642		-95.0954	23.3551	-17.8705		94.7808	19.4357	22.2022		190.312	10.1903	962.695		289.691	105.878	881.641		-33.2611	-19.1705
Parietal	Right		122	27.9272	18.0392	105.998		-41.1606	-3.45157	-97.8939		1240.97	-1074.54	9.64675		-45.9425	-79.3779	69.2553		84.792	-48.1413	38.8411		100.495	26.2526	-19.2203		-83.0174	-47.2021	6.9278		-88.3743	28.157	-27.1756		89.9928	27.6927	12.6943		181.43	19.0772	959.194		300.761	111.634	882.048		-41.8536	-10.3822
Parietal	Right		123	18.9679	24.8902	101.715		-46.8328	-12.5254	-90.4764		1235.06	-1082.83	-0.616072		-50.6504	-71.2178	60.0283		73.8907	-54.1931	41.8102		90.3763	32.8728	-26.4599		-72.6332	-51.394	-0.128536		-78.2654	33.5802	-34.0304		81.248	34.2088	2.6121		175.204	29.611	952.578		312.796	115.977	886.696		-48.2961	-0.475945
Parietal	Right		124	9.9525	32.141	95.5502		-51.1971	-22.3017	-80.8966		1229.58	-1093.1	-11.1344		-55.4343	-61.0559	49.2724		60.1924	-57.2784	44.1472		77.7325	38.291	-34.2771		-60.9073	-56.2913	-6.9519		-66.0141	39.2724	-40.4397		69.7633	40.2215	-8.60411		169.031	42.0777	944.623		326.209	119.885	894.448		-53.4277	11.2429
Parietal	Right		125	5.38548	40.5128	90.4953		-51.1004	-31.3594	-74.2331		1227.7	-1099.85	-20.8155		-55.7765	-51.4156	42.1604		50.3067	-58.6399	48.8286		69.1006	40.8404	-42.3833		-53.2557	-57.814	-14.4505		-56.8612	45.3766	-42.223		60.8252	41.4665	-18.9143		170.146	52.4916	937.557		334.461	123.232	903.473		-54.4693	21.3813
Parietal	Right	Asterion	126	-0.0654389	41.5529	89.043		-53.3508	-33.0387	-68.5132		1224.24	-1106.29	-21.5507		-58.9969	-49.5138	36.8227		43.6011	-60.4698	46.7739		63.5332	44.0721	-43.0842		-47.0786	-60.1743	-13.1139		-50.9129	44.6465	-45.3141		54.9519	45.6856	-21.2765		166.571	55.2583	933.748		341.812	121.894	905.162		-57.6958	23.4042
Parietal	Right		127	-41.8429	34.901	57.8448		-66.2826	-31.7802	-12.9349		1219.46	-1162.94	-31.6893		-63.8509	-53.21	-11.6289		-6.25609	-57.6069	38.9694		13.2136	62.0477	-27.7195		9.13166	-51.9803	-11.8599		-4.03473	39.4131	-45.9232		4.18593	61.0722	-15.4522		155.509	60.6732	874.791		376.982	102.036	934.903		-62.0497	34.9433
Temporal	Right		128	-37.0911	36.2763	63.6595		-66.9208	-32.7403	-21.1731		1218.24	-1155.88	-31.0779		-65.0251	-52.2852	-4.43243		1.43794	-60.5574	39.4032		20.6603	61.3194	-30.1447		3.50695	-55.2045	-14.5374		-10.627	40.5755	-48.1141		11.3315	60.2433	-17.1791		154.631	60.425	884.234		373.093	106.163	930.293		-62.7828	33.8458
Temporal	Right		129	-32.9528	38.4513	70.8761		-68.4996	-34.3264	-30.6604		1214.75	-1148	-30.7203		-66.9132	-50.9868	3.24732		9.40837	-63.458	40.637		28.6337	61.7838	-33.7918		-4.54244	-58.8681	-15.2418		-17.7161	42.0789	-51.3431		19.1978	61.1981	-19.3051		151.869	60.3802	894.458		369.224	110.617	924.94		-64.5153	33.0419
Temporal	Right		130	-25.7641	39.3334	76.524		-66.5761	-34.3459	-40.8137		1214.78	-1138.3	-29.2753		-67.305	-50.1471	11.6139		18.5371	-63.4394	42.051		37.1402	58.7022	-35.9547		-13.9977	-61.6478	-15.351		-25.9146	42.5172	-51.6318		27.9105	59.7051	-20.2363		151.624	59.1528	904.986		363.45	114.398	919.717		-65.5328	31.5381
Temporal	Right		131	-18.1622	40.4374	82.269		-63.4719	-34.2864	-51.0514		1217.16	-1128.09	-27.1492		-66.615	-49.3505	20.4351		26.7335	-65.3794	43.4662		46.0322	55.0956	-38.6421		-24.9801	-62.6432	-15.2115		-34.4933	43.1098	-51.1651		36.8006	56.1991	-20.7162		154.115	57.8101	915.572		356.382	117.497	914.853		-64.392	29.4786
Temporal	Right		132	-9.72921	41.3314	87.1844		-59.3607	-33.8744	-60.5585		1219.3	-1116.88	-24.7251		-64.2061	-49.0628	29.2074		35.4582	-64.9487	45.3465		55.1619	50.6009	-41.1466		-36.2602	-61.8149	-14.3111		-43.2079	43.8389	-49.2523		45.839	51.4611	-21.0429		158.52	56.5431	925.657		348.611	119.661	910.247		-61.4654	26.6395
Temporal	Right		133	-8.65742	46.9141	85.2445		-57.4071	-39.979	-61.5801		1221.14	-1116.49	-31.7094		-61.4351	-43.6703	28.78		33.8956	-64.0063	50.8506		52.3771	47.9246	-44.9284		-35.6395	-59.3245	-21.1004		-41.916	48.7855	-47.4569		45.0926	49.7089	-27.3721		160.88	62.2186	925.739		348.237	125.67	914.443		-60.0988	33.1329
Occipital	Right		134	-12.9708	51.9346	80.4232		-56.0117	-45.9979	-55.8035		1220.74	-1123.75	-40.3042		-60.2863	-38.3132	22.7873		26.5909	-62.9504	54.7845		44.1353	48.8557	-49.056		-27.52	-56.3092	-28.3182		-35.1614	53.2808	-47.3192		37.7818	50.4397	-33.0044		159.423	69.0801	920.354		353.012	130.198	921.674		-60.8762	41.7199
Occipital	Right		135	-12.4518	57.9679	76.199		-50.52	-51.0964	-52.453		1223.58	-1128.22	-47.469		-55.8649	-33.0477	19.6685		22.2617	-59.1173	59.7297		39.0197	45.8599	-54.1409		-23.2417	-49.9611	-34.2054		-31.7127	58.1705	-45.148		34.233	47.9959	-39.8184		162.634	75.0858	917.861		352.822	134.01	929.273		-58.6021	49.7682
Occipital	Right		136	-7.69116	60.1999	69.1312		-43.9275	-51.1568	-49.1928		1233.63	-1128.88	-52.7902		-47.7872	-30.5923	18.3951		19.8987	-54.8932	67.576		34.0514	37.5763	-53.55		-22.1405	-40.8999	-38.0948		-29.2605	58.4769	-36.3649		31.233	39.3987	-41.3539		171.637	78	915.94		347.999	133.966	936.776		-50.8478	54.5096
Occipital	Right		137	0.459698	65.225	61.9612		-33.1053	-53.6311	-48.1453		1246.93	-1125.99	-55.874		-36.4217	-30.5987	20.077		21.9763	-44.2012	74.9565		32.0783	25.4586	-53.5015		-24.7958	-31.8599	-42.6978		-28.408	63.7713	-24.3093		32.7218	25.8201	-39.9902		184.365	82.9362	916.553		338.246	131.603	942.761		-38.2816	56.4311
Occipital	Right		138	12.1433	65.8522	54.9971		-17.2492	-57.043	-50.2481		1264.26	-1119.61	-57.5643		-21.9539	-28.5208	23.2521		26.4177	-30.1551	83.9439		32.0484	8.46545	-54.336		-30.169	-18.9173	-49.7461		-30.2749	70.6176	-8.77633		35.4367	9.14784	-43.9745		202.82	85.1661	917.858		324.883	135.102	949.716		-21.4259	56.8743
Occipital	Right	Entoglenoid: highest point of the entoglenoid formation	139	-29.1157	45.0949	34.5587		-42.1738	-41.9089	-5.52139		1251.79	-1167.86	-49.0746		-39.7051	-45.2659	-19.6922		-17.5433	-31.5821	54.6787		-2.96945	38.1926	-31.3105		19.0449	-32.4713	-22.7177		6.99814	48.0294	-23.1743		-9.2308	33.8378	-23.2955		185.649	73.2556	869.489		361.586	101.535	961.508		-32.0184	49.9239
Temporal	Right	Maximum depth of the TMJ	140	-36.988	34.7309	43.799		-54.009	-32.8698	-4.2578		1236.17	-1170.77	-38.4088		-49.628	-51.9652	-19.357		-15.1924	-43.5432	44.5394		3.73733	50.9146	-26.808		14.8467	-39.7437	-15.5561		3.4426	39.2215	-33.7887		-4.96639	50.3162	-14.8621		170.653	64.9143	865.316		372.432	97.1353	947.252		-49.0458	40.1071
Temporal	Right	Anterior zygomatic tubercle	141	-57.0688	41.3906	43.3037		-66.4943	-44.165	5.60204		1221.4	-1178.88	-43.0937		-61.917	-44.6053	-28.4718		-31.7259	-57.2772	47.2489		-7.6464	61.5348	-34.1652		27.2935	-50.4194	-18.494		17.478	45.494	-45.7504		-18.4729	60.9712	-22.4742		158.787	75.2418	852.666		388.979	101.254	954.56		-56.7878	48.9914
Temporal	Right	Mastoidal: inferiormost point on the mastoid	142	-26.7326	66.0905	63.6665		-55.5072	-64.5103	-33.0508		1234.88	-1148.91	-59.3168		-50.5425	-23.1076	3.63604		5.96438	-52.0651	69.5064		16.1674	44.4973	-59.2481		-1.99347	-38.873	-45.0985		-9.34713	69.6159	-39.6405		10.3683	45.9523	-49.1492		163.599	89.9548	904.644		361.017	134.087	951.675		-54.5409	64.0312
Temporal	Right	Porion	143	-35.2167	38.9158	57.6623		-60.6601	-35.7598	-17.5462		1226.25	-1158.48	-36.5884		-57.2442	-49.254	-6.49996		-1.76792	-55.0004	43.4638		15.4871	57.5462	-30.7453		4.54137	-44.8553	-18.5247		-7.48356	43.3658	-40.4989		7.27641	53.2994	-20.9344		162.399	65.618	881.083		368.979	106.637	938.106		-57.8037	37.9373
Frontal	Midline	Nasion	144	-48.9073	0.685825	-36.5211		4.25199	-6.81493	70.7424		1286.05	-1249.24	-15.1211		-4.72556	-85.8266	-92.2966		-70.8707	16.3712	3.12132		-71.6172	18.7447	31.1998		91.9533	8.94827	13.1571		77.6955	-7.10487	5.78357		-86.3321	15.8597	24.2538		221.914	40.5958	774.287		375.715	36.1225	1016.95		2.35454	23.4138
Maxilla	Midline	Subspinal	145	-59.9043	42.4499	-51.1646		0.227344	-67.6859	76.8429		1286.47	-1253.09	-68.1077		-6.70838	-37.8808	-93.2479		-95.3223	6.91803	50.7557		-100.075	19.7817	-17.7678		96.7822	0.606753	-41.0256		91.0995	45.0692	6.83555		-98.9537	5.1936	-31.634		225.23	103.792	769.366		389.228	75.1764	1045.71		1.49062	76.9709
Maxilla	Midline	Prosthion	146	-64.945	54.5915	-55.2673		-0.647742	-83.2965	80.8037		1285.88	-1255.81	-81.0561		-6.65341	-26.3044	-96.7967		-99.8203	5.92296	59.4905		-105.343	19.6006	-27.7455		97.7491	-0.452893	-49.4972		95.313	52.9479	5.77556		-98.8956	4.57269	-36.4674		224.42	113.782	769.417		393.1	85.0019	1052.02		1.3502	85.7276
Maxilla	Midline	Alveolare (infradentale)	147	-63.2145	57.8495	-53.6383		-0.876387	-85.7164	77.2378		1285.96	-1248.46	-85.3329		-5.75658	-27.3517	-89.0235		-97.5726	5.35878	61.087		-101.737	17.2689	-29.8103		93.7951	-0.822995	-52.9245		92.0802	55.0518	5.36209		-95.2343	4.38217	-41.2863		224.755	115.41	774.4		389.794	88.8026	1048.8		1.46675	88.6993
Maxilla	Midline	Incisive Canal: Posteriormost point of the incisive canal	148	-58.3883	53.0406	-46.4507		-0.538146	-77.7263	64.231		1285.2	-1242.2	-77.348		-6.00121	-32.3107	-81.4138		-83.1618	3.01589	57.6404		-91.2528	16.217	-25.6694		81.8696	0.935148	-43.1555		80.174	51.9213	6.08988		-84.6303	4.5061	-35.3255		223.73	105.035	780.343		384.382	85.732	1043.22		0.805318	81.5592
Maxilla	Midline	Staurion: Maxillo-palatine suture intersection	149	-39.1877	52.318	-22.7322		-0.864029	-68.1303	39.2667		1284.24	-1204.31	-65.313		-6.00285	-37.5578	-58.188		-52.1689	-0.114502	58.6721		-65.1817	11.2059	-24.9086		64.5873	1.78021	-39.2461		61.3155	50.7712	8.90509		-56.5213	3.29628	-30.9522		226.863	92.7487	806.325		367.213	85.3875	1019.53		0.136503	70.5338
Maxilla	Left	Nasal inferior: Anteriormost point on the maxillo-nasal suture	150	-49.7379	19.5088	-52.5006		9.4649	-34.8628	79.0816		1294.71	-1257.55	-40.6362		3.49915	-62.9403	-92.0486		-85.7886	20.4264	24.1284		-88.9351	9.23872	14.0781		94.0633	13.7829	-11.2527		81.3499	13.6673	15.5227		-98.1364	0.562304	3.27848		232.594	68.4909	767.548		375.091	54.6957	1038.14		9.85084	45.1851
Maxilla	Left	Alare	151	-43.8673	33.4896	-52.3982		15.4083	-53.5882	69.8601		1298.05	-1248.17	-54.6074		5.51843	-48.4921	-88.4016		-84.0964	21.6838	39.7858		-93.3825	1.92518	-5.16201		89.3205	16.3101	-31.1595		82.7258	30.0944	19.3511		-93.7576	-6.61995	-15.532		238.538	86.6572	776.679		372.538	66.9849	1044.89		14.9194	60.2139
Maxilla	Left	Postmolare III: posterio-medial point on the alveolar border at the M3 level	152	-18.4036	59.4316	-31.1813		22.4655	-81.6419	28.4051		1304.46	-1191.9	-73.0149		19.869	-30.4602	-45.6917		-47.3161	15.3865	67.1234		-55.6881	-11.8125	-29.6555		47.4065	23.2268	-45.8085		51.883	56.2068	29.3276		-50.5072	-18.2399	-41.5451		252.152	101.575	822.122		350.233	99.898	1027.21		18.2207	75.1318
Maxilla	Left	Endo P3: lingual point at the mesial P3 level on the internal alveolar maxilla bone	153	-45.6553	56.2642	-54.6561		15.6366	-83.9143	65.4587		1298.14	-1238.33	-82.5345		7.45384	-26.4318	-80.1679		-82.8638	12.3847	61.5234		-92.9382	-0.122071	-28.8512		82.9673	12.3713	-51.7658		85.5862	56.8155	21.0788		-85.3142	-9.65996	-40.0654		240.57	108.901	781.499		377.261	89.3159	1052.29		12.0894	87.0583
Maxilla	Left	Endomolare III: lingual point at the distal M3 level on the internal alveolar maxilla bone	154	-21.2173	54.9393	-29.0068		19.8369	-76.5412	28.1402		1296.25	-1196.11	-71.1818		13.0255	-32.8236	-46.2616		-47.8387	16.2313	62.9047		-56.7499	-9.3924	-28.3898		51.476	20.725	-42.4661		55.5663	56.7546	27.584		-51.8539	-16.7498	-39.8326		247.33	96.6998	820.801		353.453	96.6261	1025.22		15.1875	72.396
Maxilla	Left	Maxillo-naso-frontal: the point where the maxilla, frontal and nasal meet	155	-43.4032	2.47793	-38.342		9.07064	-9.59398	68.2267		1291.83	-1246.68	-17.5747		-0.530053	-85.4248	-90.6558		-68.3301	21.9065	7.80559		-70.1765	9.77404	28.8905		89.0579	15.064	8.44492		75.7855	-2.99487	16.5313		-86.1865	10.3632	22.9589		228.203	41.6116	775.371		367.808	38.4991	1020.13		6.54735	25.5673
Maxilla	Left		156	-42.2425	6.20952	-36.6862		9.21184	-14.8131	66.3013		1292.02	-1244.6	-21.5776		0.284009	-80.5265	-89.3301		-69.0809	20.9475	12.0158		-70.2869	9.48425	24.1259		87.3359	13.9502	4.10875		75.5724	1.65986	16.5713		-85.1901	8.28168	18.4194		228.969	46.5705	777.285		367.782	42.9338	1021.52		8.14473	28.6737
Maxilla	Left		157	-41.5623	9.95817	-38.8039		10.6618	-19.9519	66.3484		1293.53	-1244.03	-25.5691		2.00557	-75.7394	-88.1337		-70.3671	21.1807	16.0542		-72.6288	7.02227	21.2023		85.8422	13.3564	-0.159625		75.2326	5.70036	17.6392		-85.4613	5.17475	14.3479		230.126	51.5382	778.518		367.54	46.4319	1024.51		9.87587	32.0617
Maxilla	Left		158	-40.4663	13.0822	-41.1715		12.5829	-24.3224	66.4015		1295.69	-1243.87	-29.1524		4.05151	-71.9748	-86.9947		-71.3452	21.9718	19.7242		-74.9741	4.3854	18.3635		84.4391	13.8572	-4.01599		74.7742	9.19504	19.3466		-85.7226	1.89831	10.8078		232.717	55.4373	778.57		366.778	49.0751	1027.6		11.6684	35.2436
Maxilla	Left		159	-38.9018	16.0655	-43.1747		14.4192	-28.3463	65.8323		1297.76	-1243.62	-32.4485		6.37781	-68.6462	-85.9481		-71.8668	22.7136	23.2821		-76.9669	1.69709	15.3105		82.9059	15.1382	-7.78653		74.2775	12.5914	21.1444		-85.8255	-1.48577	7.60843		235.444	59.1436	778.806		365.6	51.1205	1030.61		13.7135	38.2329
Maxilla	Left		160	-36.7854	18.654	-45.2304		17.3286	-31.776	65.3716		1300.33	-1243.17	-35.1602		9.11338	-65.6626	-85.1358		-72.0768	24.043	26.6006		-79.3403	-1.48751	13.2308		81.4326	17.7221	-10.9323		74.2732	15.4755	23.9083		-85.7501	-5.03371	4.57682		238.763	62.0855	778.993		364.104	52.4848	1033.74		16.1617	40.9688
Maxilla	Left		161	-34.1489	21.0026	-47.2959		21.0706	-34.8349	65.008		1303.59	-1242.75	-37.2705		12.9043	-63.5078	-84.7925		-71.9494	25.9333	29.7219		-80.6355	-5.45599	10.7951		80.0761	20.9152	-13.6569		74.504	18.4287	26.7515		-85.4908	-9.56739	2.59188		242.855	64.1648	779.177		362.269	53.7678	1036.8		19.2295	43.3793
Maxilla	Left		162	-30.9533	22.9146	-49.5079		25.5855	-37.4095	64.9375		1307.2	-1241.43	-39.295		17.318	-61.6974	-84.4704		-71.4334	28.3859	32.6185		-82.0956	-10.0421	9.13865		78.869	24.8902	-15.6556		75.2697	20.6491	30.312		-84.799	-14.1151	-0.124779		247.337	65.7902	779.47		359.913	54.5414	1039.84		23.1029	45.2136
Maxilla	Left		163	-27.1862	24.4602	-51.8596		30.6367	-39.7057	64.562		1311.68	-1240.6	-40.8114		22.3383	-60.1719	-84.4646		-70.4911	31.4621	35.1164		-83.446	-15.0848	8.29568		77.2633	29.2663	-17.1674		76.5674	22.1037	34.7732		-83.632	-18.7465	-2.79454		252.283	66.7586	779.879		357.288	54.3831	1043.12		27.5748	46.5456
Maxilla	Left	Zygo-orbital: most supero-medial point of the zygo-maxillary suture	164	-23.4646	25.2401	-55.6035		36.2999	-41.2199	64.574		1316.7	-1239.9	-41.455		27.9438	-58.9472	-84.2721		-68.716	35.2046	36.9091		-82.5948	-19.6315	7.11888		76.1803	34.4726	-17.8726		77.854	23.348	39.7714		-81.8863	-23.8676	-4.56034		257.695	66.9038	779.971		353.779	54.283	1046		32.5478	47.0249
Maxilla	Left		165	-23.5593	26.3773	-55.3476		36.1601	-42.9641	64.3933		1316.66	-1239.82	-42.9157		27.6941	-57.4988	-84.2403		-69.9947	35.6479	37.7989		-82.8763	-19.4123	5.90909		76.1955	34.2127	-19.39		78.0006	24.3401	39.5017		-82.3877	-24.1901	-6.04607		257.626	68.3837	781.046		354.237	55.5937	1046.31		32.5523	48.9029
Maxilla	Left		166	-23.8991	28.7218	-53.7535		35.2053	-46.1847	62.7278		1315.88	-1238.75	-45.6227		26.5667	-54.783	-82.9621		-71.1794	35.4096	39.9614		-81.4402	-18.5937	3.16451		75.6001	33.1262	-22.2168		75.9209	26.8157	38.5147		-81.9402	-24.2091	-8.89824		257.085	71.5447	783.398		355.665	58.0228	1046.73		31.79	52.3277
Maxilla	Left		167	-25.188	31.5749	-52.2959		33.234	-49.2327	60.0738		1314.27	-1236.28	-48.1624		24.4394	-52.8199	-79.8216		-72.2053	34.3537	42.4009		-80.6828	-17.3894	-0.338229		75.0614	31.3977	-25.3164		73.9445	29.7416	36.6512		-81.0238	-23.5386	-11.8847		255.953	74.9454	785.749		357.626	60.9055	1046.74		29.3916	55.5576
Maxilla	Left		168	-26.6025	34.3897	-51.6651		31.5523	-52.9142	58.788		1312.9	-1235.87	-51.8602		22.3548	-49.9832	-78.2774		-73.2227	32.7416	44.8483		-80.9646	-15.8496	-3.766		74.9912	29.6263	-28.4618		73.0336	32.3813	34.693		-80.901	-22.4956	-14.8978		254.897	78.5995	786.725		359.266	64.2215	1046.9		28.0114	58.7433
Maxilla	Left		169	-28.548	37.5111	-51.2612		29.4216	-57.1484	58.4999		1310.95	-1235.37	-55.6904		20.6531	-46.592	-78.1455		-74.3306	30.575	47.6814		-81.9454	-13.8945	-7.4489		75.7746	27.6193	-32.0437		72.2487	35.0002	32.2077		-81.4075	-21.174	-18.2149		253.135	83.1747	786.717		360.982	68.0981	1046.8		26.308	62.5055
Maxilla	Left		170	-31.4107	40.8677	-52.4126		27.4066	-62.2893	59.5001		1309.65	-1236.17	-60.7021		18.5339	-42.956	-78.3411		-76.0342	27.9455	50.7292		-83.4586	-11.5524	-11.8938		76.4551	24.6242	-35.8977		71.8655	37.6774	29.8952		-82.644	-19.4807	-22.0937		250.812	88.554	785.948		362.739	72.4423	1046.07		24.2381	66.7725
Maxilla	Left		171	-35.0527	44.531	-55.038		25.6083	-68.4305	61.9728		1307.95	-1238.17	-66.5127		16.785	-38.6391	-80.2169		-78.6114	24.9902	54.1023		-87.9478	-9.07305	-16.0893		79.9471	22.7027	-40.8352		73.9321	41.0702	26.9711		-84.8119	-17.5291	-26.6791		247.941	94.8855	784.388		365.908	77.1189	1048.39		23.1128	72.1934
Maxilla	Left		172	-39.992	48.8917	-59.1695		24.1774	-75.366	67.112		1306.82	-1242.64	-72.9599		16.0517	-33.7701	-85.0818		-83.6121	23.1115	57.9856		-95.248	-7.04189	-20.5078		85.7854	21.8489	-46.2287		83.5052	45.8108	26.1282		-88.6319	-15.2436	-31.4752		247.053	102.439	778.538		370.068	81.674	1052.8		22.034	78.4723
Maxilla	Left	Canin: most antero-lateral point of the external alveolar border of the maxilla at the canine level	173	-45.5597	53.8712	-62.7594		22.4641	-82.7675	72.923		1306.34	-1247.81	-78.8251		14.6762	-28.3048	-90.5333		-88.3098	19.6587	62.9788		-101.72	-4.21727	-25.231		90.8085	18.6568	-52.6163		92.132	50.1185	23.3891		-93.8735	-13.5347	-35.3902		245.189	110.913	772.863		373.567	85.628	1057.81		21.2485	84.5015
Maxilla	Left	Ectomolar I: on the lateral and inferiormost external alveolar border of the maxilla at the M1 level	174	-25.0676	56.9499	-55.232		32.0359	-84.8092	49.4312		1317.33	-1223.3	-80.2426		27.0185	-27.2388	-67.1267		-69.0651	26.2709	67.6143		-82.7537	-17.3745	-29.8976		69.1957	29.5923	-54.851		75.9133	58.0652	36.5666		-71.4744	-27.6976	-39.9736		260.008	105.625	793.349		356.251	92.0748	1050.8		30.6703	82.6932
Maxilla	Left		175	-24.0902	52.0091	-54.5515		33.4006	-77.1591	50.5929		1316.82	-1225.39	-73.2778		26.8854	-32.3573	-68.9751		-70.2488	29.1848	63.5201		-81.21	-17.7676	-23.9554		69.4452	30.1572	-48.5598		72.8804	52.7309	35.7474		-72.4793	-26.8926	-33.7685		259.536	99.0196	792.602		356.328	85.5983	1048.32		31.0108	77.4425
Maxilla	Left		176	-19.9825	47.0461	-54.9484		37.6182	-68.96	50.9837		1320.96	-1227.37	-66.3856		29.8044	-37.816	-69.9927		-70.3678	34.3235	59.9682		-78.7306	-21.233	-17.4739		68.8789	34.9415	-42.6495		71.3415	47.0554	39.7794		-71.9107	-28.7119	-26.5156		262.55	91.5026	792.46		354.397	76.773	1047.42		34.4241	71.6101
Maxilla	Left		177	-14.7693	44.3199	-57.0621		43.6315	-64.1172	51.4248		1326.83	-1228.3	-61.3518		34.6808	-41.1977	-71.1238		-70.1667	39.7318	58.3567		-77.9721	-26.4164	-13.9579		68.123	40.6235	-39.2032		71.4237	44.4288	45.6612		-71.0875	-34.4772	-22.4301		267.943	86.8479	791.407		349.873	71.004	1050.11		40.0389	68.4738
Zygomatic	Left		178	-10.4483	44.6467	-60.3701		48.7373	-61.6903	50.6811		1332.45	-1227.79	-58.8004		39.9344	-40.9371	-71.1543		-68.0964	42.9714	57.3194		-78.3147	-31.7528	-14.434		67.0609	45.9934	-39.291		72.5747	45.3305	51.1553		-70.345	-40.2123	-22.2479		273.062	84.9751	791.756		347.211	68.4667	1054.98		45.4583	67.9783
Zygomatic	Left		179	-5.8111	43.7474	-60.8046		53.2295	-60.2919	48.6024		1336.71	-1225.12	-57.3236		43.5709	-41.3507	-69.6149		-64.6499	46.0316	55.2872		-76.337	-36.0204	-14.597		64.2577	49.7558	-39.4141		70.8274	45.5471	55.341		-68.5691	-44.2746	-22.0506		276.693	83.1926	793.443		342.057	68.1189	1055.57		49.284	66.5129
Zygomatic	Left		180	-0.727735	41.7817	-58.9015		57.2208	-58.7849	44.6667		1339.86	-1219.67	-54.5529		46.7872	-42.8058	-66.4758		-58.1879	49.8145	57.0501		-71.8532	-40.0945	-14.5825		59.6035	53.261	-39.9568		66.7905	45.419	58.8842		-64.1346	-47.6428	-20.5958		279.765	81.7945	797.536		335.832	68.1912	1055.22		52.2134	63.6435
Zygomatic	Left		181	5.58636	39.9195	-55.8685		60.4919	-55.942	39.3476		1341.96	-1212.08	-50.1742		49.7616	-44.7949	-61.9996		-49.8797	53.0852	60.2094		-65.254	-43.926	-14.5198		52.9675	56.6134	-38.9952		61.26	45.2873	62.0252		-57.9529	-50.421	-17.389		283.599	80.0917	803.552		328.797	68.333	1053.49		54.9191	59.6361
Zygomatic	Left		182	13.0915	39.2512	-52.405		63.1366	-52.788	32.9071		1343.03	-1202.19	-46.2942		52.4124	-46.9238	-55.883		-40.2788	56.0404	62.7016		-57.0795	-47.5443	-14.7523		45.2693	60.3254	-36.6004		55.3922	45.2831	65.6889		-51.1039	-53.5611	-12.8015		287.259	77.7815	810.276		321.633	70.2477	1050.73		57.8141	55.5456
Zygomatic	Left	Zygo-temporal inferior: inferiormost point on the zygo-temporal suture	183	20.1331	36.8411	-47.3933		65.2353	-49.7221	26.2183		1342.89	-1193.15	-39.2928		54.4472	-49.1511	-48.189		-30.766	57.6906	65.9394		-48.1965	-50.2818	-15.3796		36.067	62.8222	-35.0857		50.4544	44.2049	68.8443		-41.8731	-55.9218	-9.50111		289.725	75.5567	817.186		315.336	72.0546	1047.16		60.9816	51.2886
Zygomatic	Left	Jugal	184	9.81848	24.0187	-51.35		60.2998	-31.1045	36.7486		1340.54	-1214.56	-24.7249		49.4777	-63.3394	-64.9867		-36.7796	57.1681	48.2311		-56.4905	-44.5537	3.05268		52.1221	59.7549	-19.8697		55.398	14.3596	68.6811		-58.1968	-48.3146	5.70338		285.945	60.6605	807.049		319.237	56.3366	1044.31		57.1477	44.5191
Zygomatic	Left	Frontomalare temporale	185	5.1787	3.63842	-55.6693		59.3407	-9.37552	47.1229		1339.57	-1228.06	-10.1887		51.2219	-88.1186	-65.1345		-42.4079	61.7619	22.7552		-58.0886	-39.7169	27.7648		58.2792	60.7591	-0.615617		61.6459	0.0785717	63.0438		-69.5504	-40.3725	23.9752		281.42	35.7312	796.424		326.016	39.4099	1040.56		54.8495	20.9812
Zygomatic	Left		186	-19.1159	24.8844	-57.1131		41.2403	-40.6442	62.9626		1321.9	-1239.78	-40.7262		32.1364	-59.6395	-82.7025		-66.8695	39.7364	38.5932		-80.9532	-23.6947	7.66994		75.279	39.2923	-18.2596		76.8755	22.9385	44.9563		-80.4334	-28.0269	-4.32992		263.069	66.9155	780.911		350.5	53.5928	1048.13		37.3957	47.0244
Zygomatic	Left		187	-14.8166	24.3641	-57.8141		45.6644	-39.2617	61.2461		1326.24	-1238.27	-39.4891		35.6655	-60.7258	-80.6413		-64.0844	43.6637	39.0478		-78.2626	-26.9914	7.59813		73.5205	43.3374	-18.4187		74.7751	22.7478	49.5272		-78.3559	-31.4901	-3.12979		267.693	65.5874	782.682		346.878	52.8551	1049.18		41.4552	45.993
Zygomatic	Left		188	-10.9636	23.9742	-57.9551		48.9552	-37.9553	58.5769		1329.75	-1236.29	-38.0572		38.6707	-61.9666	-78.6374		-61.0542	46.9294	38.9299		-75.8567	-29.9788	7.60535		71.3523	46.5591	-18.4278		72.6099	22.2547	53.4051		-76.5114	-34.4411	-1.45935		271.357	64.7354	785.132		343.071	52.6381	1049.08		44.5721	45.0775
Zygomatic	Left		189	-7.54578	23.4333	-57.6585		51.4062	-36.4413	55.8462		1332.45	-1234.25	-36.1369		41.1244	-63.0618	-76.5047		-57.9401	49.3235	39.3023		-73.7329	-32.5459	8.38178		69.2021	49.1965	-18.0129		70.4681	21.294	56.5501		-74.7684	-36.731	0.47411		273.892	63.6741	788.035		339.599	52.9313	1049.1		46.8705	44.0223
Zygomatic	Left		190	-4.45957	22.6192	-56.8402		53.343	-34.26	53.3595		1334.3	-1232.6	-33.3946		42.9678	-64.5176	-74.2309		-54.4496	50.7386	40.0082		-71.2893	-34.5479	9.47255		67.1364	51.2909	-16.8597		67.72	20.5253	58.981		-72.7836	-38.2803	2.59668		275.987	61.8179	790.811		336.358	52.1936	1048.23		48.5585	42.5424
Zygomatic	Left		191	-1.52293	20.8668	-55.8454		54.6632	-31.3465	50.7249		1335.52	-1231.06	-29.8544		44.4386	-66.934	-71.7987		-50.5792	51.6416	40.1207		-68.5057	-36.1287	11.2107		64.9857	53.002	-14.8809		64.9784	18.3669	61.241		-71.1144	-39.1897	5.69258		277.096	58.6898	793.537		333.329	50.6223	1046.9		49.7435	40.2398
Zygomatic	Left		192	1.35487	17.689	-55.0675		55.7772	-26.594	49.3014		1336.21	-1230.34	-25.3822		46.0749	-70.6523	-69.4319		-46.8129	53.2518	36.4537		-65.9018	-37.3716	14.6876		63.1881	54.8018	-11.4845		64.2156	12.6523	61.3407		-70.2947	-39.3734	10.357		278.023	53.7001	794.608		330.905	47.7994	1044.81		50.6969	36.2438
Zygomatic	Left		193	2.77141	12.5103	-55.7754		56.5269	-20.5856	49.8966		1336.75	-1231.34	-20.4951		47.3475	-77.1736	-68.8781		-47.1423	54.8636	29.6743		-63.5784	-37.8917	20.1857		62.0514	56.4563	-6.44919		64.8212	6.64174	60.9829		-70.4741	-38.5413	16.129		278.549	47.1335	793.545		329.673	43.549	1042.75		51.1334	30.5171
Zygomatic	Left	Frontomalare orbitale	194	1.84041	7.97006	-57.6917		56.3927	-15.2641	52.2706		1336.84	-1233.65	-16.7452		47.0746	-83.6315	-70.5116		-48.8053	55.552	22.9167		-62.5883	-37.5459	26.2944		62.9153	57.9677	-1.16193		68.0158	2.06569	59.6714		-73.8122	-36.8277	20.9299		277.98	41.5822	790.632		330.042	38.587	1041.46		50.6165	25.2875
Maxilla	Right	Nasal inferior: Anteriormost point on the maxillo-nasal suture	195	-62.9944	17.1176	-42.5803		-7.39514	-35.6046	77.1798		1276.42	-1257.93	-39.5637		-20.121	-60.2022	-89.4241		-86.4423	5.97975	20.2072		-81.613	30.9338	9.9565		94.2655	-1.04517	-10.5204		85.7358	14.8903	-2.76712		-93.8502	19.2335	-3.07589		214.524	68.3611	767.903		391.133	55.5113	1028.36		-6.65291	47.2692
Maxilla	Right	Alare	196	-64.7354	32.7757	-35.87		-13.859	-53.0906	69.2491		1272.69	-1249.62	-55.6419		-19.8654	-48.1184	-87.0091		-90.3634	-1.39047	38.0486		-87.8527	32.4756	-7.84027		90.5818	-9.3219	-27.6232		81.7957	30.6895	-3.76689		-88.7477	21.685	-18.6395		211.148	85.9431	777.625		395.681	70.4782	1029.96		-10.8887	60.3848
Maxilla	Right	Postmolare III: posterio-medial point on the alveolar border at the M3 level	197	-49.4738	57.4274	-5.09543		-29.2899	-73.57	32.9771		1265.14	-1192.81	-73.8472		-28.3346	-29.7354	-44.9616		-56.7703	-18.501	64.1918		-49.3932	31.7025	-36.6582		47.6853	-23.9524	-40.9395		46.0139	55.0765	-7.10876		-43.3262	20.8918	-48.6702		205.21	101.71	823.736		381.95	105.443	1005.33		-16.5834	71.5965
Maxilla	Right	Endo P3: lingual point at the mesial P3 level on the internal alveolar maxilla bone	198	-67.47	55.5447	-37.4963		-16.2499	-82.0882	66.8961		1273.99	-1239.51	-81.9851		-18.5587	-26.4447	-80.5065		-88.1684	-6.59262	60.1494		-86.9862	29.2159	-32.2877		85.076	-14.2706	-49.3154		82.3506	54.7439	-5.68872		-78.6664	20.7179	-47.7156		210.475	110.15	783.834		395.975	92.621	1035.63		-9.21191	86.1309
Maxilla	Right	Endomolare III: lingual point at the distal M3 level on the internal alveolar maxilla bone	199	-49.3538	54.6322	-8.36931		-24.872	-72.0669	34.2231		1269.46	-1196.88	-71.9618		-22.851	-31.0736	-46.6894		-57.4578	-15.246	61.0759		-51.1826	29.2069	-35.3451		50.1286	-20.0583	-40.5721		51.1961	54.3967	-3.15671		-44.8481	19.3391	-46.0386		209.348	98.5955	821.707		378.452	103.343	1006.98		-14.6886	71.3624
Maxilla	Right	Maxillo-naso-frontal: the point where the maxilla, frontal and nasal meet	200	-50.5087	2.98313	-33.7494		-0.801448	-9.41472	67.8733		1280.28	-1246.11	-17.6667		-9.77357	-84.0215	-91.1628		-70.7881	11.104	4.88049		-68.6939	24.5325	25.4513		91.6553	2.18688	11.0744		72.9599	-0.56517	-0.431772		-84.497	20.565	21.846		217.006	41.7201	776.551		378.507	39.7927	1012.64		-0.855743	24.2175
Maxilla	Right		201	-50.9381	6.55724	-32.1089		-1.66542	-14.9475	65.4046		1279.11	-1244.85	-21.8616		-12.3951	-78.9782	-90.1731		-71.6961	9.45961	9.04274		-69.077	25.4218	21.4964		90.657	0.0499584	6.49792		73.5306	3.23627	-0.848159		-82.9811	20.1411	16.8715		217.413	46.7774	778.881		378.114	44.6339	1014.11		-2.81343	28.1879
Maxilla	Right		202	-53.2262	9.57863	-31.4933		-4.5215	-20.3524	65.8364		1277.16	-1244.77	-25.9696		-14.9363	-74.7875	-88.1671		-73.4272	7.17005	12.4929		-70.7963	26.2517	17.5647		88.9266	-1.70365	2.62826		73.7649	7.18677	-2.00167		-82.2179	20.5767	12.1412		216.179	51.9898	779.663		380.44	48.8304	1015.34		-5.15079	32.0563
Maxilla	Right		203	-55.2857	12.5287	-30.6147		-7.01934	-25.0665	65.6013		1275.26	-1244.39	-29.7877		-18.1317	-70.3994	-86.4731		-74.9037	4.71546	15.4984		-72.2712	28.1253	14.0475		87.5809	-4.05552	-0.593713		74.028	10.5137	-3.64012		-81.4612	21.91	7.94488		213.851	56.1928	779.867		383.044	52.2704	1016.05		-7.42867	35.6515
Maxilla	Right		204	-57.2639	15.2906	-29.3769		-9.50761	-29.1638	65.1791		1273.14	-1244.06	-33.1718		-21.0616	-67.1392	-84.9338		-76.1405	2.40775	18.3257		-73.7791	29.6821	10.5948		86.42	-6.7537	-3.14815		73.8616	13.7759	-5.13878		-80.5164	23.5571	4.39699		210.92	59.5994	779.973		385.385	55.49	1016.29		-10.1196	38.7096
Maxilla	Right		205	-59.4539	17.7152	-27.7097		-12.9163	-32.1397	65.0116		1270.61	-1243.68	-36.1357		-24.1294	-64.7656	-84.0523		-77.413	-0.215077	20.5878		-75.0943	34.2908	8.63507		85.2371	-10.1909	-4.75161		73.4591	16.7433	-6.95967		-79.4523	26.4928	1.63242		207.485	62.2128	780.056		388.464	58.1396	1015.4		-13.1121	41.1384
Maxilla	Right		206	-61.8896	19.7777	-25.5081		-16.401	-34.407	65.4541		1267.55	-1243.33	-38.2269		-27.2168	-62.6723	-83.2586		-78.8111	-3.15714	21.6944		-75.0339	37.2194	6.30324		84.4118	-13.8711	-5.99808		72.7841	19.1953	-8.92472		-78.7512	30.6268	-0.04659		203.635	64.3377	780.308		391.976	60.6273	1014.6		-16.2034	43.1995
Maxilla	Right		207	-64.3873	21.5473	-22.8288		-20.0899	-36.2518	65.7012		1264.38	-1242.48	-40.1744		-30.7034	-61.2232	-82.8664		-79.9582	-6.33745	22.3831		-74.8559	41.4984	3.96545		83.7363	-18.367	-6.68292		71.9123	21.0875	-11.6377		-78.0657	34.8284	-1.7881		199.452	66.0372	780.757		395.454	62.8051	1012.76		-19.7199	44.5608
Maxilla	Right		208	-67.2804	22.7105	-19.7951		-23.9719	-37.6271	65.8902		1260.45	-1242.22	-41.2927		-34.3314	-59.8362	-82.2259		-80.6666	-9.7173	22.751		-75.1193	45.4939	2.65721		83.5879	-22.704	-6.92359		71.0676	22.8681	-14.76		-78.0318	39.1695	-3.73611		194.937	67.328	781.542		399.032	64.4609	1010.16		-23.6525	45.4905
Maxilla	Right	Zygo-orbital: most supero-medial point of the zygo-maxillary suture	209	-70.4258	23.2491	-16.6161		-27.9168	-38.4306	65.7459		1256.34	-1241.49	-41.5534		-36.92	-57.4555	-80.522		-80.7502	-13.1776	22.7213		-74.5466	49.4781	1.33728		83.0521	-27.4226	-6.70136		71.5332	23.7309	-18.4956		-77.5893	43.8634	-5.36949		190.446	68.4032	783.583		401.6	67.288	1007.27		-28.1715	46.4099
Maxilla	Right		210	-70.7106	24.4933	-16.5475		-28.6734	-40.0726	65.8752		1255.91	-1242.32	-42.9577		-37.2762	-56.1987	-80.4195		-82.0681	-13.8765	23.563		-75.6814	49.89	0.187995		83.1503	-27.8698	-7.06959		71.5936	24.9984	-18.1342		-78.2841	43.7285	-6.26265		190.313	70.1897	783.689		401.426	68.0091	1007.67		-28.0155	46.8291
Maxilla	Right		211	-69.9593	27.0393	-16.0628		-29.3598	-43.1163	64.592		1255.89	-1242.08	-45.6131		-37.0417	-53.8948	-79.1324		-82.3742	-14.5508	26.9699		-76.394	49.4193	-2.63898		81.7505	-27.6477	-10.6762		69.6025	27.5597	-17.5789		-78.1985	42.8181	-9.34974		190.842	73.3937	785.007		400.356	69.7732	1008.42		-26.4527	45.3019
Maxilla	Right		212	-68.881	30.2089	-16.3125		-29.1045	-45.6107	60.7833		1256.8	-1240.44	-48.8171		-35.967	-51.1333	-77.3758		-81.3638	-14.5047	30.9051		-75.3973	47.2106	-6.6811		79.0025	-26.4403	-14.8724		68.3042	30.731	-15.9751		-76.3251	40.4279	-13.2419		192.357	77.0105	787.056		399.408	72.0263	1010.21		-24.8607	51.6698
Maxilla	Right		213	-68.7383	33.2838	-17.7147		-28.59	-49.6256	60.09		1257.72	-1240.2	-52.5964		-34.9564	-48.1638	-76.6557		-81.2778	-14.2066	34.4975		-76.0975	45.4693	-10.4049		76.8404	-25.1262	-18.622		67.8047	33.7118	-14.4108		-75.4633	38.0234	-17.3094		194.458	80.7148	788.377		398.293	74.1947	1012.26		-23.8783	55.7014
Maxilla	Right		214	-68.2635	36.6395	-19.667		-27.742	-54.1529	60.2629		1259.28	-1239.55	-56.6774		-33.3747	-45.0696	-76.9754		-81.6829	-13.5585	38.2603		-76.7776	43.3099	-14.2747		75.7696	-23.627	-22.696		67.9988	36.8652	-12.6407		-75.1851	35.2022	-21.7144		197.196	84.6169	789.328		397.362	76.4072	1015.02		-22.2134	59.6284
Maxilla	Right		215	-68.8183	40.2008	-22.7704		-26.7745	-59.4865	61.5461		1261.46	-1238.94	-61.1511		-31.6735	-41.5024	-77.837		-82.5911	-12.7004	42.3971		-77.8502	40.8642	-18.406		76.247	-21.9514	-27.7903		68.632	40.3862	-10.8473		-75.7948	32.1834	-26.8458		200.158	89.4903	789.219		396.349	78.9024	1018.42		-20.661	64.488
Maxilla	Right		216	-70.5444	43.8753	-27.1138		-24.6607	-65.6166	63.5096		1263.23	-1240.88	-66.6759		-29.3179	-37.5335	-79.2766		-85.259	-12.2828	46.7638		-80.0631	39.0215	-22.6194		80.2136	-20.8579	-33.7614		73.1097	44.1216	-11.3598		-77.3019	29.5333	-32.5014		203.341	95.1764	788.068		395.747	81.4672	1022.6		-19.5875	70.0753
Maxilla	Right		217	-73.3964	47.9366	-32.845		-23.4834	-72.1234	68.6965		1264.68	-1245.37	-72.9851		-28.4148	-32.6844	-83.8538		-90.0859	-11.6582	51.1946		-87.379	39.1721	-25.9598		86.394	-19.882	-40.5805		80.0808	48.5514	-11.7605		-81.5472	27.9744	-39.5025		203.823	103.241	782.13		398.938	84.3177	1028.12		-18.9316	76.0574
Maxilla	Right	Canin: most antero-lateral point of the external alveolar border of the maxilla at the canine level	218	-75.5475	52.6311	-39.4493		-21.8944	-78.5431	74.8673		1266.07	-1250.51	-79.4606		-27.3007	-26.8807	-89.7194		-95.5851	-10.9	55.669		-95.4286	37.677	-29.5802		93.2844	-18.4401	-47.4949		87.3416	52.5217	-13.0531		-87.0901	26.18	-46.5523		205.492	113.016	775.689		400.998	86.5588	1033.41		-18.0839	81.0484
Maxilla	Right	Ectomolar I: on the lateral and inferiormost external alveolar border of the maxilla at the M1 level	219	-72.27	57.7529	-16.5112		-34.4914	-81.0973	53.317		1253.87	-1225.64	-78.8372		-35.937	-25.425	-62.2502		-76.8356	-24.0014	56.8295		-74.4882	43.0566	-38.2704		69.3131	-31.0333	-44.2011		66.7835	59.8908	-18.134		-63.7345	31.7609	-47.7646		193.81	106.501	802.097		399.699	96.5539	1016.72		-30.218	82.6427
Maxilla	Right		220	-72.904	52.2048	-14.8775		-35.4601	-73.0025	54.0229		1253.3	-1228.12	-72.6454		-37.0843	-31.1867	-65.4842		-77.2354	-23.2422	51.7174		-72.8194	43.5078	-32.358		69.9	-30.927	-38.6239		65.6867	54.1419	-17.0088		-64.6923	35.3029	-41.2376		193.09	99.8688	800.346		399.802	91.316	1013.68		-29.4076	75.9792
Maxilla	Right		221	-74.1013	46.9106	-10.7077		-38.5632	-64.5181	53.6739		1248.77	-1230.43	-66.8931		-41.5436	-36.4356	-67.5327		-76.8354	-24.6736	45.684		-70.5796	49.3747	-28.037		70.0007	-34.9266	-32.9631		64.2849	48.2708	-21.1197		-64.3817	40.6138	-34.0563		188.747	92.9829	799.75		400.793	86.4177	1008.84		-32.3995	69.5697
Maxilla	Right		222	-76.8448	44.1772	-5.801		-43.9861	-59.4933	53.5378		1243.15	-1231.99	-62.957		-47.9767	-38.4296	-68.5038		-76.7055	-28.5633	41.3966		-68.6472	55.5661	-25.4516		69.9333	-40.2693	-29.1174		63.818	44.9322	-27.3344		-63.6865	47.1898	-30.2813		182.155	89.2735	799.76		403.759	83.6428	1004.14		-37.5525	66.3034
Zygomatic	Right		223	-81.1965	44.6296	-1.94882		-49.6003	-58.1261	52.8084		1237.61	-1232.15	-61.1413		-53.6871	-37.0387	-67.9745		-76.9233	-33.6417	40.3447		-66.6031	61.1677	-26.8307		69.6218	-44.0422	-26.2562		63.738	45.9458	-34.0703		-62.4395	53.1026	-30.1803		176.302	87.5122	800.492		408.224	84.9688	1000.3		-42.9359	65.7728
Zygomatic	Right		224	-82.927	43.9395	2.55827		-54.1012	-57.0033	50.5506		1233.45	-1229.66	-59.2952		-57.2573	-37.509	-66.9484		-75.2478	-37.7376	39.9079		-62.6413	64.5986	-27.4241		67.8836	-47.8915	-25.1684		61.5416	45.5572	-38.404		-59.394	57.3954	-29.7078		172.054	85.9399	802.227		409.518	86.7775	996.56		-46.833	64.4311
Zygomatic	Right		225	-82.751	42.1074	8.05879		-58.113	-55.1718	46.4521		1229.73	-1225.08	-56.7678		-59.9947	-39.6547	-64.3572		-71.888	-41.2529	39.2636		-56.4689	67.1954	-27.5656		64.288	-51.0928	-23.3813		57.5552	45.1502	-43.3298		-54.5997	61.465	-29.5195		168.354	83.5822	805.527		409.218	88.4052	991.468		-50.1925	61.9033
Zygomatic	Right		226	-81.477	40.6019	14.2409		-61.5647	-53.4339	41.1277		1227.1	-1219.04	-52.8855		-62.3034	-42.0945	-60.4569		-67.3821	-45.4846	38.6323		-48.3567	68.9465	-28.6175		59.0574	-53.7022	-21.582		51.1457	44.5363	-46.7112		-48.4758	63.4561	-26.5706		165.108	81.1623	809.813		408.177	90.6766	985.182		-53.2604	58.4184
Zygomatic	Right		227	-80.1022	40.0373	20.9011		-65.0513	-49.2714	35.8105		1224.29	-1211.87	-48.8311		-64.3812	-44.6712	-55.1035		-61.7294	-49.8689	39.3322		-39.5651	70.7774	-28.7046		52.384	-55.5489	-20.0454		44.7639	43.5343	-49.5435		-40.613	65.3272	-23.6388		162.638	78.8372	814.368		406.192	92.6739	977.936		-56.2192	54.5445
Zygomatic	Right	Zygo-temporal inferior: inferiormost point on the zygo-temporal suture	228	-77.3663	38.3696	27.065		-67.9893	-46.3331	28.7989		1221.16	-1203.92	-44.8979		-66.0304	-47.2862	-48.2352		-54.6957	-54.0725	40.2369		-30.7947	72.2347	-28.5241		44.4423	-56.109	-18.9842		38.0811	43.0248	-51.1169		-31.2707	67.1372	-21.4627		161.332	76.8549	818.495		403.344	94.5825	970.188		-59.2586	51.4228
Zygomatic	Right	Jugal	229	-78.3019	23.6607	21.2228		-59.7686	-28.2708	42.0699		1228.89	-1219.84	-32.688		-61.2512	-61.3426	-65.4149		-64.3585	-44.7945	21.2575		-35.8697	70.0917	-16.6459		61.32	-55.5944	-2.42491		43.1482	29.2589	-49.0296		-47.6839	66.5274	-6.42147		161.633	60.2699	813.409		403.779	76.2458	976.003		-55.3807	41.7477
Zygomatic	Right	Frontomalare temporale	230	-77.2776	4.18369	16.0993		-55.0473	-4.68646	51.8645		1229.85	-1229.82	-14.2512		-61.9185	-87.3329	-69.443		-62.151	-34.8836	-1.67011		-42.3861	67.9301	14.2214		75.3394	-49.6223	17.8032		51.004	5.4301	-43.9177		-55.0223	68.1209	14.3794		164.04	39.4921	799.76		402.22	54.2957	974.645		-51.0107	19.3068
Zygomatic	Right		231	-73.2699	23.1357	-11.5308		-34.2643	-37.0854	65.0776		1250.74	-1242.16	-40.9905		-42.0897	-57.6419	-79.8557		-80.1888	-18.2383	22.8215		-72.119	54.141	0.0397978		81.8191	-32.5177	-6.7788		70.3713	24.2361	-23.4485		-75.6882	48.1497	-6.21009		185.158	68.4067	786.163		402.657	67.9076	1002.99		-32.7824	45.6079
Zygomatic	Right		232	-75.2581	23.096	-6.65822		-39.5678	-35.5159	63.3372		1246.22	-1241.29	-39.6537		-46.3589	-58.1896	-78.6306		-78.4824	-22.5984	22.3988		-68.5515	57.796	-1.28884		80.1315	-36.8747	-6.46731		67.974	25.2698	-27.5431		-72.5134	51.8089	-6.5891		180.578	67.9668	789.221		403.988	68.5389	999.203		-37.1048	44.8003
Zygomatic	Right		233	-76.7725	22.952	-2.36979		-43.85	-34.0247	61.3152		1242.4	-1239.87	-38.5093		-49.7814	-59.1314	-77.4409		-76.8301	-26.3035	21.424		-65.046	60.7476	-2.03045		78.4356	-40.5396	-5.62932		66.3268	25.7779	-31.5834		-69.7552	54.9978	-6.19827		176.704	66.4949	791.683		404.95	68.8588	995.683		-40.3637	44.1039
Zygomatic	Right		234	-77.7709	22.499	1.42522		-47.222	-32.3354	59.2197		1239.52	-1238.31	-36.9304		-52.4111	-60.5925	-76.3613		-75.1158	-29.2344	19.9552		-61.6301	62.9847	-2.31391		77.2746	-43.2741	-4.14766		64.1342	24.4905	-34.5381		-67.3359	57.6219	-5.20132		173.72	64.4841	793.747		405.467	69.2048	992.495		-42.9376	42.8827
Zygomatic	Right		235	-78.0666	21.7984	4.92914		-49.619	-30.0422	57.1623		1237.44	-1236.39	-34.8542		-54.3268	-62.6074	-75.2722		-73.0791	-31.5502	18.4722		-58.3314	64.5729	-1.88904		76.1564	-45.3022	-2.23143		62.0285	23.1159	-36.7071		-64.9142	59.6056	-3.75955		171.363	62.3745	796.054		405.498	69.0542	989.364		-44.934	41.2099
Zygomatic	Right		236	-77.798	20.2262	8.21476		-51.2051	-26.755	55.2655		1235.98	-1234.61	-31.7175		-55.7019	-65.5007	-74.1476		-70.7098	-33.2132	16.3269		-55.037	65.5678	-0.684686		75.3147	-46.8832	0.32592		60.1145	20.5214	-38.0924		-62.7077	61.1064	-1.40607		169.788	59.0619	797.966		405.228	67.3394	986.083		-46.4474	38.6441
Zygomatic	Right		237	-77.3238	16.3824	10.565		-52.0977	-21.8923	54.3082		1235.01	-1233.3	-27.4084		-56.7938	-70.0217	-73.2149		-68.4215	-33.8181	12.2857		-52.0363	65.8715	2.58189		74.8251	-47.3548	4.27937		57.8784	17.2097	-39.3569		-60.8245	62.4972	2.3751		168.541	54.6712	798.801		404.142	64.185	982.783		-47.4671	34.6059
Zygomatic	Right		238	-77.0657	11.2177	11.1124		-52.2861	-16.0383	54.8011		1234.53	-1234.15	-22.277		-57.6738	-76.0591	-72.9464		-66.7081	-33.0888	6.55985		-49.3377	66.0378	7.32272		75.7745	-47.4628	9.43367		57.0096	12.1697	-40.0434		-60.0778	63.8325	7.51548		167.606	49.3441	797.655		403.168	59.1956	980.051		-47.7513	29.2805
Zygomatic	Right	Frontomalare orbitale	239	-77.0143	6.78453	8.70261		-51.4194	-11.0904	56.4533		1234.83	-1237.54	-17.6542		-57.7301	-81.5175	-73.7167		-66.5014	-30.7498	1.08407		-49.3223	65.6199	12.294		77.8623	-47.2416	13.4249		57.4046	6.88061	-40.2812		-61.2857	63.9095	12.7302		167.695	44.6709	794.776		402.481	53.108	978.655		-46.9387	24.404
[truncated: 178 more columns]
